# Supplementary material for: The crystal structure of (C2H9N2)2[Zn3(HPO3)4], a three-dimensional zincophosphite framework containing 16-membered rings templated by the unsymmetrical dimethyl hydrazinium cation
Source: Acta Crystallogr E Crystallogr Commun. 2017 Apr 28;73(Pt 5):759–62. doi: 10.1107/S2056989017005758 (PMC5418800; doi:10.1107/S2056989017005758)
Supplement: Supplementary file 1 [file e-73-00759-sup1.cif]

##############################################################################
#                                                                            #
# This CIF contains the data in a paper accepted for publication in          #
# Acta Crystallographica Section E. It conforms to the requirements of       #
# Notes for Authors for Acta Crystallographica Section E, and has been       #
# peer reviewed under the auspices of the IUCr Commission on Journals.       #
#                                                                            #
# Full details of the Crystallographic Information File format               #
# are given in the paper "The Crystallographic Information File (CIF):       #
# a New Standard Archive File for Crystallography" by S. R. Hall, F. H.      #
# Allen and I. D. Brown [Acta Cryst. (1991), A47, 655-685].                  #
#                                                                            #
# The current version of the core CIF dictionary is obtainable from          #
# ftp://ftp.iucr.org/pub/cif_core.dic.                                       #
#                                                                            #
# Software is freely available for graphical display of the structure(s)     #
# in this CIF. For information consult the CIF software page                 #
# http://www.iucr.org/resources/cif/software.                                #
#                                                                            #
# This file may be used for bona fide research purposes within the           #
# scientific community so long as proper attribution is given to the journal # 
# article from which it was obtained.                                        #
#                                                                            #
##############################################################################
data_I
_audit_creation_method     'SHELXL-2014/7'
_chemical_name_systematic
;
1,1-Dimethylhydrazinium tetraphoshonoatotrizincate(II)
;
_chemical_name_common     ?
_chemical_formula_moiety     '2(C2 H9 N2 +), H4 O12 P4 Zn3 2-'
_chemical_formula_sum     'C4 H22 N4 O12 P4 Zn3'
_chemical_formula_iupac     '(C2 H9 N2)2 [Zn3 (H P O3)4]'
_chemical_formula_weight     638.24
_chemical_melting_point     ?
_shelx_space_group_comment
;
The symmetry employed for this shelxl refinement is uniquely defined
by the following loop, which should always be used as a source of
symmetry information in preference to the above space-group names.
They are only intended as comments.
;
_space_group_crystal_system     monoclinic
_space_group_name_H-M_alt     'C 2/c'
_space_group_name_Hall     '-C 2yc'
loop_
    _space_group_symop_operation_xyz
    'x, y, z'
    '-x, y, -z+1/2'
    'x+1/2, y+1/2, z'
    '-x+1/2, y+1/2, -z+1/2'
    '-x, -y, -z'
    'x, -y, z-1/2'
    '-x+1/2, -y+1/2, -z'
    'x+1/2, -y+1/2, z-1/2'
_cell_length_a     15.1154(5)
_cell_length_b     8.7269(3)
_cell_length_c     16.1675(6)
_cell_angle_alpha     90
_cell_angle_beta     108.1560(10)
_cell_angle_gamma     90
_cell_volume     2026.48(12)
_cell_formula_units_Z     4
_cell_measurement_reflns_used     6272
_cell_measurement_theta_min     2.64
_cell_measurement_theta_max     27.60
_cell_measurement_temperature     100(2)
_exptl_crystal_description     block
_exptl_crystal_colour     colourless
_exptl_crystal_size_max     0.19
_exptl_crystal_size_mid     0.11
_exptl_crystal_size_min     0.05
_exptl_crystal_density_diffrn     2.092
_exptl_crystal_density_meas     ?
_exptl_crystal_density_method     ?
_exptl_crystal_F_000     1280
_exptl_absorpt_coefficient_mu     3.898
_exptl_absorpt_correction_type     multi-scan
_exptl_absorpt_process_details
;
(SADABS; Sheldrick, 2004)
;
_shelx_estimated_absorpt_T_min     0.525
_shelx_estimated_absorpt_T_max     0.829
_exptl_absorpt_correction_T_min     0.52654
_exptl_absorpt_correction_T_max     1.00000
_diffrn_ambient_temperature     100(2)
_diffrn_radiation_type     MoK\a
_diffrn_radiation_wavelength     0.71073
_diffrn_measurement_device_type     'Rigaku Mercury CCD'
_diffrn_measurement_method     \w
_diffrn_detector_area_resol_mean     ?
_diffrn_reflns_number     2273
_diffrn_reflns_av_R_equivalents     ?
_diffrn_reflns_theta_min     2.652
_diffrn_reflns_theta_max     27.508
_diffrn_reflns_theta_full     25.242
_diffrn_measured_fraction_theta_max     0.976
_diffrn_measured_fraction_theta_full     0.982
_diffrn_reflns_limit_h_min     -19
_diffrn_reflns_limit_h_max     18
_diffrn_reflns_limit_k_min     -11
_diffrn_reflns_limit_k_max     11
_diffrn_reflns_limit_l_min     -11
_diffrn_reflns_limit_l_max     20
_refine_special_details
;
Refined as a 2-component twin with components
rotated about (001) in reciprocal space
;
_reflns_number_total     2273
_reflns_number_gt     2169
_reflns_threshold_expression     'I > 2\s(I)'
_refine_ls_structure_factor_coef     Fsqd
_refine_ls_matrix_type     full
_refine_ls_R_factor_all     0.0792
_refine_ls_R_factor_gt     0.0679
_refine_ls_wR_factor_gt     0.1964
_refine_ls_wR_factor_ref     0.2392
_refine_ls_goodness_of_fit_ref     1.215
_refine_ls_restrained_S_all     1.215
_refine_ls_number_reflns     2273
_refine_ls_number_parameters     127
_refine_ls_number_restraints     0
_refine_ls_hydrogen_treatment     constr
_refine_ls_weighting_scheme     calc
_refine_ls_weighting_details
             'w=1/[\s^2^(Fo^2^)+(0.1587P)^2^+13.6003P] where P=(Fo^2^+2Fc^2^)/3'
_atom_sites_solution_hydrogens     mixed
_atom_sites_solution_primary     direct
_atom_sites_solution_secondary     ?
_refine_ls_shift/su_max     0.000
_refine_ls_shift/su_mean     0.000
_refine_diff_density_max     1.507
_refine_diff_density_min     -1.243
_refine_ls_extinction_method
;
SHELXL2014 (Sheldrick, 2015)
;
_refine_ls_extinction_coef     0.011(2)
_refine_ls_extinction_expression
                                  'Fc^*^=kFc[1+0.001xFc^2^\l^3^/sin(2\q)]^-1/4^'
loop_
    _atom_type_symbol
    _atom_type_description
    _atom_type_scat_dispersion_real
    _atom_type_scat_dispersion_imag
    _atom_type_scat_source
    'C' 'C' 0.0033 0.0016
                         'International Tables Vol C Tables 4.2.6.8 and 6.1.1.4'
    'H' 'H' 0.0000 0.0000
                         'International Tables Vol C Tables 4.2.6.8 and 6.1.1.4'
    'N' 'N' 0.0061 0.0033
                         'International Tables Vol C Tables 4.2.6.8 and 6.1.1.4'
    'O' 'O' 0.0106 0.0060
                         'International Tables Vol C Tables 4.2.6.8 and 6.1.1.4'
    'P' 'P' 0.1023 0.0942
                         'International Tables Vol C Tables 4.2.6.8 and 6.1.1.4'
    'Zn' 'Zn' 0.2839 1.4301
                         'International Tables Vol C Tables 4.2.6.8 and 6.1.1.4'
_computing_data_collection
;
CrysAlis PRO (Rigaku, 2015)
;
_computing_cell_refinement
;
CrysAlis PRO (Rigaku, 2015)
;
_computing_data_reduction
;
CrysAlis PRO (Rigaku, 2015)
;
_computing_structure_solution
;
SHELXS97 (Sheldrick, 2008)
;
_computing_structure_refinement
;
SHELXL2014 (Sheldrick, 2015)
;
_computing_molecular_graphics
;
ORTEP-3 for Windows (Farrugia, 2012) and ATOMS (Shape Software,
2005)
;
_computing_publication_material
;
publCIF (Westrip, 2010)
;
loop_
    _atom_site_type_symbol
    _atom_site_label
    _atom_site_fract_x
    _atom_site_fract_y
    _atom_site_fract_z
    _atom_site_U_iso_or_equiv
    _atom_site_adp_type
    _atom_site_calc_flag
    _atom_site_occupancy
    _atom_site_disorder_assembly
    _atom_site_disorder_group
    Zn Zn1 0.0000 0.16565(13) 0.2500 0.0076(4) Uani d 1 . .
    Zn Zn2 0.36570(6) 0.37073(9) 0.48484(5) 0.0096(4) Uani d 1 . .
    P P1 0.15444(13) 0.3885(2) 0.37817(11) 0.0091(5) Uani d 1 . .
    H H1 0.1147 0.5248 0.3662 0.011 Uiso calc 1 . .
    P P2 -0.01597(13) -0.0917(2) 0.11747(11) 0.0088(5) Uani d 1 . .
    H H2 -0.0253 -0.1970 0.1728 0.011 Uiso calc 1 . .
    O O1 0.2557(4) 0.4152(7) 0.3858(3) 0.0193(12) Uani d 1 . .
    O O2 0.1393(5) 0.3246(6) 0.4592(3) 0.0180(12) Uani d 1 . .
    O O3 0.1081(4) 0.2975(7) 0.2948(3) 0.0160(11) Uani d 1 . .
    O O4 0.0428(4) 0.0362(6) 0.1728(3) 0.0146(11) Uani d 1 . .
    O O5 0.0321(4) -0.1690(6) 0.0604(4) 0.0169(12) Uani d 1 . .
    O O6 -0.1139(4) -0.0379(6) 0.0684(3) 0.0124(10) Uani d 1 . .
    C C1 0.1591(7) 0.2877(11) 0.0880(5) 0.028(2) Uani d 1 . .
    H H1A 0.1821 0.1825 0.1002 0.043 Uiso calc 1 . .
    H H1B 0.1847 0.3339 0.0452 0.043 Uiso calc 1 . .
    H H1C 0.0909 0.2867 0.0649 0.043 Uiso calc 1 . .
    C C2 0.1529(8) 0.5365(10) 0.1562(6) 0.029(2) Uani d 1 . .
    H H2A 0.1818 0.5963 0.2091 0.043 Uiso calc 1 . .
    H H2B 0.0852 0.5358 0.1439 0.043 Uiso calc 1 . .
    H H2C 0.1683 0.5827 0.1072 0.043 Uiso calc 1 . .
    N N1 0.2898(6) 0.3663(9) 0.2063(5) 0.0249(17) Uani d 1 . .
    H H1N 0.3067 0.3880 0.2642 0.030 Uiso d 1 . .
    H H2N 0.3170 0.4346 0.1793 0.030 Uiso d 1 . .
    N N2 0.1884(5) 0.3781(7) 0.1691(4) 0.0132(13) Uani d 1 . .
    H H3N 0.1608 0.3280 0.2110 0.016 Uiso calc 1 . .
loop_
    _atom_site_aniso_label
    _atom_site_aniso_U_11
    _atom_site_aniso_U_22
    _atom_site_aniso_U_33
    _atom_site_aniso_U_12
    _atom_site_aniso_U_13
    _atom_site_aniso_U_23
    Zn1 0.0064(7) 0.0080(6) 0.0076(6) 0.000 0.0008(4) 0.000
    Zn2 0.0093(6) 0.0109(5) 0.0078(5) -0.0032(3) 0.0015(4) 0.0003(3)
    P1 0.0106(10) 0.0085(8) 0.0076(8) -0.0011(6) 0.0021(7) 0.0010(6)
    P2 0.0085(9) 0.0093(8) 0.0077(8) 0.0008(6) 0.0014(7) 0.0001(6)
    O1 0.020(3) 0.024(3) 0.012(2) -0.006(2) 0.001(2) 0.002(2)
    O2 0.033(3) 0.009(2) 0.013(2) -0.002(2) 0.009(2) 0.0000(18)
    O3 0.013(3) 0.023(3) 0.012(2) -0.010(2) 0.004(2) -0.006(2)
    O4 0.015(3) 0.014(2) 0.014(2) 0.000(2) 0.002(2) -0.006(2)
    O5 0.025(3) 0.012(2) 0.016(2) 0.005(2) 0.009(2) -0.0021(19)
    O6 0.008(3) 0.016(2) 0.013(2) 0.000(2) 0.0020(19) 0.004(2)
    C1 0.039(5) 0.024(4) 0.015(3) -0.003(4) -0.002(4) -0.008(3)
    C2 0.048(6) 0.020(4) 0.024(4) 0.005(4) 0.020(4) 0.006(3)
    N1 0.019(4) 0.034(4) 0.020(3) -0.004(3) 0.004(3) 0.002(3)
    N2 0.017(4) 0.013(3) 0.011(3) -0.004(2) 0.008(3) -0.001(2)
_geom_special_details
;
 All esds (except the esd in the dihedral angle between two l.s. planes)
 are estimated using the full covariance matrix.  The cell esds are taken
 into account individually in the estimation of esds in distances, angles
 and torsion angles; correlations between esds in cell parameters are only
 used when they are defined by crystal symmetry.  An approximate (isotropic)
 treatment of cell esds is used for estimating esds involving l.s. planes.
;
loop_
    _geom_bond_atom_site_label_1
    _geom_bond_atom_site_label_2
    _geom_bond_site_symmetry_2
    _geom_bond_distance
    _geom_bond_publ_flag
    Zn1 O4 . 1.938(5) y
    Zn1 O4 2 1.938(5) y
    Zn1 O3 2 1.945(5) ?
    Zn1 O3 . 1.945(5) ?
    Zn2 O5 4 1.936(6) y
    Zn2 O2 7_556 1.943(5) y
    Zn2 O6 8_556 1.946(5) y
    Zn2 O1 . 1.954(6) y
    P1 O2 . 1.504(5) y
    P1 O1 . 1.515(6) y
    P1 O3 . 1.533(5) y
    P1 H1 . 1.3200 ?
    P2 O5 . 1.500(6) y
    P2 O6 . 1.520(5) y
    P2 O4 . 1.529(5) y
    P2 H2 . 1.3200 ?
    O2 Zn2 7_556 1.943(5) ?
    O5 Zn2 4_545 1.936(6) ?
    O6 Zn2 8_455 1.946(5) ?
    C1 N2 . 1.475(9) ?
    C1 H1A . 0.9800 ?
    C1 H1B . 0.9800 ?
    C1 H1C . 0.9800 ?
    C2 N2 . 1.474(10) ?
    C2 H2A . 0.9800 ?
    C2 H2B . 0.9800 ?
    C2 H2C . 0.9800 ?
    N1 N2 . 1.465(10) ?
    N1 H1N . 0.9100 ?
    N1 H2N . 0.9100 ?
    N2 H3N . 1.0000 ?
loop_
    _geom_angle_atom_site_label_1
    _geom_angle_atom_site_label_2
    _geom_angle_atom_site_label_3
    _geom_angle_site_symmetry_1
    _geom_angle_site_symmetry_3
    _geom_angle
    _geom_angle_publ_flag
    O4 Zn1 O4 . 2 108.7(3) ?
    O4 Zn1 O3 . 2 121.0(2) ?
    O4 Zn1 O3 2 2 100.0(2) ?
    O4 Zn1 O3 . . 100.0(2) ?
    O4 Zn1 O3 2 . 121.0(2) ?
    O3 Zn1 O3 2 . 107.4(4) ?
    O5 Zn2 O2 4 7_556 99.8(2) ?
    O5 Zn2 O6 4 8_556 115.1(2) ?
    O2 Zn2 O6 7_556 8_556 110.8(2) ?
    O5 Zn2 O1 4 . 107.5(3) ?
    O2 Zn2 O1 7_556 . 114.1(3) ?
    O6 Zn2 O1 8_556 . 109.3(2) ?
    O2 P1 O1 . . 114.2(3) ?
    O2 P1 O3 . . 115.0(3) ?
    O1 P1 O3 . . 108.9(3) ?
    O2 P1 H1 . . 106.0 ?
    O1 P1 H1 . . 106.0 ?
    O3 P1 H1 . . 106.0 ?
    O5 P2 O6 . . 113.4(3) ?
    O5 P2 O4 . . 112.6(3) ?
    O6 P2 O4 . . 111.9(3) ?
    O5 P2 H2 . . 106.1 ?
    O6 P2 H2 . . 106.1 ?
    O4 P2 H2 . . 106.1 ?
    P1 O1 Zn2 . . 128.0(3) y
    P1 O2 Zn2 . 7_556 140.3(3) y
    P1 O3 Zn1 . . 137.2(3) y
    P2 O4 Zn1 . . 123.6(3) y
    P2 O5 Zn2 . 4_545 138.4(4) y
    P2 O6 Zn2 . 8_455 120.8(3) y
    N2 C1 H1A . . 109.5 ?
    N2 C1 H1B . . 109.5 ?
    H1A C1 H1B . . 109.5 ?
    N2 C1 H1C . . 109.5 ?
    H1A C1 H1C . . 109.5 ?
    H1B C1 H1C . . 109.5 ?
    N2 C2 H2A . . 109.5 ?
    N2 C2 H2B . . 109.5 ?
    H2A C2 H2B . . 109.5 ?
    N2 C2 H2C . . 109.5 ?
    H2A C2 H2C . . 109.5 ?
    H2B C2 H2C . . 109.5 ?
    N2 N1 H1N . . 109.3 ?
    N2 N1 H2N . . 109.2 ?
    H1N N1 H2N . . 109.5 ?
    N1 N2 C2 . . 114.3(7) ?
    N1 N2 C1 . . 108.3(6) ?
    C2 N2 C1 . . 112.4(7) ?
    N1 N2 H3N . . 107.2 ?
    C2 N2 H3N . . 107.2 ?
    C1 N2 H3N . . 107.2 ?
loop_
    _geom_torsion_atom_site_label_1
    _geom_torsion_atom_site_label_2
    _geom_torsion_atom_site_label_3
    _geom_torsion_atom_site_label_4
    _geom_torsion_site_symmetry_1
    _geom_torsion_site_symmetry_2
    _geom_torsion_site_symmetry_3
    _geom_torsion_site_symmetry_4
    _geom_torsion
    _geom_torsion_publ_flag
    O2 P1 O1 Zn2 . . . . 2.2(6) ?
    O3 P1 O1 Zn2 . . . . -127.8(4) ?
    O1 P1 O2 Zn2 . . . 7_556 -86.8(7) ?
    O3 P1 O2 Zn2 . . . 7_556 40.2(8) ?
    O2 P1 O3 Zn1 . . . . 28.0(7) ?
    O1 P1 O3 Zn1 . . . . 157.6(5) ?
    O5 P2 O4 Zn1 . . . . 177.2(3) ?
    O6 P2 O4 Zn1 . . . . 48.1(4) ?
    O6 P2 O5 Zn2 . . . 4_545 110.4(6) ?
    O4 P2 O5 Zn2 . . . 4_545 -18.0(7) ?
    O5 P2 O6 Zn2 . . . 8_455 -68.4(4) ?
    O4 P2 O6 Zn2 . . . 8_455 60.3(4) ?
loop_
    _geom_hbond_atom_site_label_D
    _geom_hbond_atom_site_label_H
    _geom_hbond_atom_site_label_A
    _geom_hbond_site_symmetry_A
    _geom_hbond_distance_DH
    _geom_hbond_distance_HA
    _geom_hbond_distance_DA
    _geom_hbond_angle_DHA
    N1 H1N O1 . 0.91 2.34 3.130(9) 146
    N1 H2N O6 3 0.91 2.35 3.133(9) 144
    N2 H3N O3 . 1.00 1.79 2.762(8) 163
    C1 H1A O1 4_545 0.98 2.50 3.474(11) 173
    C1 H1C O5 5 0.98 2.50 3.295(11) 138
    C2 H2C O2 6_565 0.98 2.43 3.355(9) 157
_shelx_hkl_file
;
   2   0   0   64836    2146   1
   4   0   0  175588   15271   1
  10   0   0   23119    3236   1
  14   0   0  137142   18934   1
   1   1   0  140146   35853   1
  -3  -1   2  811416   50800  -2
   3   1   0  811416   50800   1
   5   1   0   28041     957   1
   7   1   0  110217    4160   1
  -9  -1   6  237945   14767  -2
   9   1   0  237945   14767   1
  11   1   0   33483    2709   1
  13   1   0   10445     950   1
 -15  -1  10   93748    6828  -2
  15   1   0   93748    6828   1
  17   1   0   14444    2278   1
   0  -2   0    3952     353  -2
   0   2   0    3952     353   1
   2   2   0    5533     152   1
   4   2   0    3553     189   1
  -6  -2   4   63241    3090  -2
   6   2   0   63241    3090   1
   8   2   0    7919     358   1
  10   2   0   17968    1159   1
 -12  -2   8    3215     379  -2
  12   2   0    3215     379   1
  14   2   0   13666    2114   1
  16   2   0    5933     984   1
 -18  -2  12    5233    1968  -2
  18   2   0    5233    1968   1
   1   3   0  134389    4566   1
  -3  -3   2  152731    5399  -2
   3   3   0  152731    5399   1
   5   3   0  110810    2261   1
   7   3   0  180037    8730   1
  -9  -3   6  147576    9302  -2
   9   3   0  147576    9302   1
  11   3   0    3844     493   1
 -15  -3  10  176378   20928  -2
  15   3   0  176378   20928   1
  17   3   0    3365     667   1
   2   4   0    5573     231   1
   4   4   0   34154    1953   1
  -6  -4   4  360498   10070  -2
   6   4   0  360498   10070   1
   8   4   0  245967    4885   1
  10   4   0   21192    1433   1
 -12  -4   8    4017     521  -2
  12   4   0    4017     521   1
  14   4   0  131058    4363   1
  16   4   0   18646    2339   1
   1   5   0   38881    1730   1
  -3  -5   2   98370    3857  -2
   3   5   0   98370    3857   1
   5   5   0   37790    1852   1
   7   5   0   34329    2006   1
  -9  -5   6   89423    5036  -2
   9   5   0   89423    5036   1
  11   5   0   38394    1246   1
  13   5   0    5830    1103   1
 -15  -5  10   20415    1268  -2
  15   5   0   20415    1268   1
   0  -6   0   59638    1135  -2
   0   6   0   59638    1135   1
   2   6   0   57269    3618   1
   4   6   0    1946     145   1
  -6  -6   4  248131   17425  -2
   6   6   0  248131   17425   1
   8   6   0   14426     813   1
  10   6   0   28831    4257   1
 -12  -6   8    8097    1086  -2
  12   6   0    8097    1086   1
  14   6   0   15417    1773   1
   1   7   0   65130    3007   1
  -3  -7   2   95428    6347  -2
   3   7   0   95428    6347   1
   5   7   0   24955     991   1
   7   7   0   75419    6022   1
  -9  -7   6   41506    2006  -2
   9   7   0   41506    2006   1
  11   7   0   32692     878   1
  13   7   0   12842    6434   1
   0  -8   0  122240    8962  -2
   0   8   0  122240    8962   1
   2   8   0   55076    2670   1
   4   8   0  195472    6018   1
  -6  -8   4   63517    1538  -2
   6   8   0   63517    1538   1
   8   8   0    5915     333   1
  10   8   0   45830    2489   1
 -12  -8   8  102295    5795  -2
  12   8   0  102295    5795   1
   1   9   0   23522    1505   1
  -3  -9   2   12502     941  -2
   3   9   0   12502     941   1
   5   9   0   36822    2287   1
   7   9   0   28057   10814   1
  -9  -9   6   11540     893  -2
   9   9   0   11540     893   1
  11   9   0   38816    2325   1
   0 -10   0    2835     380  -2
   0  10   0    2835     380   1
   2  10   0   14511    4018   1
   4  10   0    1737     505   1
  -6 -10   4   66196    2132  -2
   6  10   0   66196    2132   1
   8  10   0    1320     317   1
   1  11   0     715     424   1
  -3 -11   2   95136    6020  -2
   3  11   0   95136    6020   1
 -17   1   1   79158    6092   1
  15  -1  -9   21174    8227  -2
 -15   1   1   21174    8227   1
 -13   1   1   26051    1694   1
 -11   1   1   16072     760   1
   9  -1  -5  528325   68946  -2
  -9   1   1  528325   68946   1
  -7   1   1   10710     531   1
  -5   1   1  179723   11244   1
   3  -1  -1  154496   19028  -2
  -3   1   1  154496   19028   1
   1   1   1   27062     904   1
  -3  -1   3  430791   16176  -2
   3   1   1  430791   16176   1
   5   1   1  263421    9912   1
   7   1   1  224125    7822   1
  -9  -1   7  186857   11753  -2
   9   1   1  186857   11753   1
  11   1   1   80878    4116   1
  13   1   1  305476   20192   1
 -15  -1  11  195670   29841  -2
  15   1   1  195670   29841   1
  17   1   1      84     816   1
  18  -2 -11   92658   15246  -2
 -18   2   1   92658   15246   1
 -16   2   1   76942    4855   1
 -14   2   1   67937   11311   1
  12  -2  -7   12779    2231  -2
 -12   2   1   12779    2231   1
 -10   2   1  185555   14491   1
  -8   2   1    5049     496   1
   6  -2  -3  789881  159688  -2
  -6   2   1  789881  159688   1
  -4   2   1   54527    1861   1
  -2   2   1  548293   12977   1
   0  -2   1  802625    3303  -2
   0   2   1  802625    3303   1
   2   2   1   31861    1512   1
   4   2   1  101526    4680   1
  -6  -2   5  134230    5173  -2
   6   2   1  134230    5173   1
   8   2   1     937      77   1
  10   2   1    4525     318   1
 -12  -2   9  112696    7720  -2
  12   2   1  112696    7720   1
  14   2   1  196757   16345   1
  16   2   1   10231    1520   1
 -17   3   1     699     504   1
  15  -3  -9   62395   17039  -2
 -15   3   1   62395   17039   1
 -13   3   1   80075   11905   1
 -11   3   1  104829   10408   1
   9  -3  -5   91428   18779  -2
  -9   3   1   91428   18779   1
  -7   3   1   47020    3306   1
  -5   3   1  263628    8907   1
   3  -3  -1    6310     252  -2
  -3   3   1    6310     252   1
  -1   3   1   78029    2820   1
   1   3   1  388314   11109   1
  -3  -3   3   22875    1592  -2
   3   3   1   22875    1592   1
   5   3   1  211392   10203   1
   7   3   1   11995     830   1
  -9  -3   7  384831   22978  -2
   9   3   1  384831   22978   1
  11   3   1   55596    2310   1
  13   3   1  106955    1661   1
 -15  -3  11   27729    6341  -2
  15   3   1   27729    6341   1
  17   3   1    7337    1180   1
 -16   4   1   32488    1473   1
 -14   4   1   69186   10547   1
  12  -4  -7  140020    6326  -2
 -12   4   1  140020    6326   1
 -10   4   1  103620    4197   1
  -8   4   1  229214    7964   1
   6  -4  -3  295025   28628  -2
  -6   4   1  295025   28628   1
  -4   4   1  258044    9458   1
  -2   4   1  158572    4436   1
   0  -4   1   34032     820  -2
   0   4   1   34032     820   1
   2   4   1    1469      96   1
   4   4   1   91783    4209   1
  -6  -4   5   44816    2073  -2
   6   4   1   44816    2073   1
   8   4   1    8351     476   1
  10   4   1    4575     368   1
 -12  -4   9   60252   12043  -2
  12   4   1   60252   12043   1
  14   4   1   15289    1104   1
  16   4   1   66203   12311   1
  15  -5  -9   27886    1607  -2
 -15   5   1   27886    1607   1
 -13   5   1    3324    1753   1
 -11   5   1  115331   13686   1
   9  -5  -5  539079   47028  -2
  -9   5   1  539079   47028   1
  -7   5   1   47644    2386   1
  -5   5   1   18666     852   1
   3  -5  -1  582382   30167  -2
  -3   5   1  582382   30167   1
  -1   5   1  408712   18281   1
   1   5   1   25303    1208   1
  -3  -5   3  181862    5417  -2
   3   5   1  181862    5417   1
   5   5   1  304198    9653   1
   7   5   1  127032    4608   1
  -9  -5   7   67895    2588  -2
   9   5   1   67895    2588   1
  11   5   1   17810     725   1
  13   5   1  184988   15125   1
 -14   6   1  160160   12009   1
  12  -6  -7   12384    1664  -2
 -12   6   1   12384    1664   1
 -10   6   1  210608    7398   1
  -8   6   1    9469     592   1
   6  -6  -3  661015   21066  -2
  -6   6   1  661015   21066   1
  -4   6   1    2424     186   1
  -2   6   1  251622   12718   1
   0  -6   1  147575    8972  -2
   0   6   1  147575    8972   1
   2   6   1  143080    4567   1
   4   6   1     828     140   1
  -6  -6   5   89343    4754  -2
   6   6   1   89343    4754   1
   8   6   1    3547     243   1
  10   6   1   40246    4356   1
 -12  -6   9   13327     909  -2
  12   6   1   13327     909   1
  14   6   1   46136    1363   1
 -13   7   1   62695    3378   1
 -11   7   1   66655    5265   1
   9  -7  -5   39446    2298  -2
  -9   7   1   39446    2298   1
  -7   7   1   63103    2998   1
  -5   7   1  220043    5306   1
   3  -7  -1  178114    5358  -2
  -3   7   1  178114    5358   1
  -1   7   1     146     136   1
   1   7   1  201428    5618   1
  -3  -7   3  245004   10385  -2
   3   7   1  245004   10385   1
   5   7   1   10733     486   1
   7   7   1    2797     228   1
  -9  -7   7  300835   11683  -2
   9   7   1  300835   11683   1
  11   7   1     482     334   1
  13   7   1   36457    8736   1
  12  -8  -7   78182    4171  -2
 -12   8   1   78182    4171   1
 -10   8   1   25649    1091   1
  -8   8   1  125292    4857   1
   6  -8  -3   93832    3848  -2
  -6   8   1   93832    3848   1
  -4   8   1   59835    2344   1
  -2   8   1   86273    4081   1
   0  -8   1  347606   11537  -2
   0   8   1  347606   11537   1
   2   8   1   26406    1244   1
   4   8   1   31431    1117   1
  -6  -8   5   76647    2036  -2
   6   8   1   76647    2036   1
   8   8   1    4435     351   1
  10   8   1    3756    2349   1
 -12  -8   9   58685   12554  -2
  12   8   1   58685   12554   1
 -11   9   1    8592     595   1
   9  -9  -5   45923     744  -2
  -9   9   1   45923     744   1
  -7   9   1    1376     272   1
  -5   9   1    3173     330   1
   3  -9  -1  183618    8162  -2
  -3   9   1  183618    8162   1
  -1   9   1   37214    2095   1
   1   9   1    7423    1780   1
  -3  -9   3   77659    2286  -2
   3   9   1   77659    2286   1
   5   9   1  117296    4655   1
   7   9   1   10077    2949   1
  -9  -9   7   53040    2120  -2
   9   9   1   53040    2120   1
  11   9   1     481     958   1
  -8  10   1     969     442   1
   6 -10  -3  147429    3524  -2
  -6  10   1  147429    3524   1
  -4  10   1    7181    2925   1
  -2  10   1   38168    1283   1
   0 -10   1   40259    1755  -2
   0  10   1   40259    1755   1
   2  10   1   35101    1970   1
   4  10   1    5575     400   1
  -6 -10   5  101710    4609  -2
   6  10   1  101710    4609   1
   8  10   1   16668     608   1
   3 -11  -1   29900     883  -2
  -3  11   1   29900     883   1
  -1  11   1    3715     483   1
   1  11   1   16887    1313   1
  -3 -11   3   50462    3454  -2
   3  11   1   50462    3454   1
 -14   0   2   37773    2469   1
  12   0  -6  674047  112242  -2
 -12   0   2  674047  112242   1
  -8   0   2  150833    9535   1
  -2   0   2  138660    7212   1
   0   0   2   89628   39476  -2
   0   0   2   89628   39476   1
   2   0   2   19629    2043   1
  -6   0   6   97384   12353  -2
   6   0   2   97384   12353   1
   8   0   2  199705   18103   1
  10   0   2  146672    1121   1
  14   0   2  129333    6071   1
 -19   1   2  175583   15216   1
 -17   1   2   46043   10567   1
  15  -1  -8  197515   27621  -2
 -15   1   2  197515   27621   1
 -13   1   2  136028   18675   1
 -11   1   2  328863   52385   1
   9  -1  -4   73380    5340  -2
  -9   1   2   73380    5340   1
  -7   1   2   38849    1590   1
  -5   1   2  188383    7316   1
   3  -1   0  765311    3839  -2
  -3   1   2  765311    3839   1
  -1   1   2  121805    3521   1
   1   1   2    6278     427   1
   5   1   2  203728    5683   1
   7   1   2  102558    3588   1
  -9  -1   8  236055   21792  -2
   9   1   2  236055   21792   1
  11   1   2     930     176   1
  13   1   2   11062    5271   1
 -15  -1  12   24418    2699  -2
  15   1   2   24418    2699   1
  17   1   2    5400    1105   1
  18  -2 -10    5257    2201  -2
 -18   2   2    5257    2201   1
 -16   2   2    1793     513   1
 -14   2   2    1659     418   1
  12  -2  -6   13314    2294  -2
 -12   2   2   13314    2294   1
 -10   2   2   55555    3193   1
  -8   2   2   24746    1018   1
   6  -2  -2     980     141  -2
  -6   2   2     980     141   1
  -4   2   2   11300     426   1
  -2   2   2   10677     372   1
   0  -2   2    3338     231  -2
   0   2   2    3338     231   1
   2   2   2   23920     730   1
   4   2   2    1534      72   1
  -6  -2   6   43838    2734  -2
   6   2   2   43838    2734   1
   8   2   2   56025    2374   1
  10   2   2   90720    3612   1
 -12  -2  10   49249    8477  -2
  12   2   2   49249    8477   1
  14   2   2   13377    2228   1
  16   2   2   30129    3641   1
 -17   3   2   40871    3062   1
  15  -3  -8  275973   17802  -2
 -15   3   2  275973   17802   1
 -13   3   2  120181    8456   1
 -11   3   2  192234   41100   1
   9  -3  -4  108649   21496  -2
  -9   3   2  108649   21496   1
  -7   3   2   19360    1080   1
  -5   3   2  452223   31911   1
   3  -3   0  147237    7880  -2
  -3   3   2  147237    7880   1
  -1   3   2   82524    3836   1
   1   3   2   24785     703   1
  -3  -3   4  443615    8600  -2
   3   3   2  443615    8600   1
   5   3   2   21973     543   1
   7   3   2   22343     787   1
  -9  -3   8  448501   65074  -2
   9   3   2  448501   65074   1
  11   3   2  114504    9604   1
  13   3   2   41748    2311   1
 -15  -3  12   54902   24926  -2
  15   3   2   54902   24926   1
  17   3   2   18491    1593   1
 -16   4   2    6668    1874   1
 -14   4   2   29472    1848   1
  12  -4  -6  217798   13244  -2
 -12   4   2  217798   13244   1
 -10   4   2  148412   11050   1
  -8   4   2    1293     202   1
   6  -4  -2    7794    1090  -2
  -6   4   2    7794    1090   1
  -4   4   2  336680    5806   1
  -2   4   2   18476     882   1
   0  -4   2  360732   15656  -2
   0   4   2  360732   15656   1
   2   4   2    3704     204   1
   4   4   2  408542   17743   1
  -6  -4   6  120100    8402  -2
   6   4   2  120100    8402   1
   8   4   2  350721   14955   1
  10   4   2  177040   10499   1
 -12  -4  10  262944   52246  -2
  12   4   2  262944   52246   1
 -17   5   2   15626    1732   1
  15  -5  -8   96252   15961  -2
 -15   5   2   96252   15961   1
 -13   5   2   33942   12788   1
 -11   5   2  250729   16471   1
   9  -5  -4   75732    6872  -2
  -9   5   2   75732    6872   1
  -7   5   2   54313    2517   1
  -5   5   2   49207     775   1
   3  -5   0  111959    7564  -2
  -3   5   2  111959    7564   1
  -1   5   2  224749    9483   1
   1   5   2   12513     558   1
  -3  -5   4  472932   30515  -2
   3   5   2  472932   30515   1
   5   5   2  121493    6280   1
   7   5   2  253188    5127   1
  -9  -5   8   46618    4307  -2
   9   5   2   46618    4307   1
  11   5   2   58697    4001   1
  13   5   2   63244    4578   1
 -15  -5  12   43589    2635  -2
  15   5   2   43589    2635   1
 -16   6   2    2267    1073   1
 -14   6   2     708     683   1
  12  -6  -6   47789    4220  -2
 -12   6   2   47789    4220   1
 -10   6   2   22054    3454   1
  -8   6   2   20992    1267   1
   6  -6  -2    4566     353  -2
  -6   6   2    4566     353   1
  -4   6   2   78488    6483   1
  -2   6   2   11950     938   1
   0  -6   2   19069     753  -2
   0   6   2   19069     753   1
   2   6   2   93024    2577   1
   4   6   2  154377    3408   1
  -6  -6   6   88197    4159  -2
   6   6   2   88197    4159   1
   8   6   2  124595    3741   1
  10   6   2  128210   10647   1
 -12  -6  10  100700    1774  -2
  12   6   2  100700    1774   1
  14   6   2   41239    5425   1
 -13   7   2    6000    1591   1
 -11   7   2   65370    1562   1
   9  -7  -4   88611    4673  -2
  -9   7   2   88611    4673   1
  -7   7   2   76614    5069   1
  -5   7   2   89205    5328   1
   3  -7   0   97607    3600  -2
  -3   7   2   97607    3600   1
  -1   7   2   11014     576   1
   1   7   2    2818     186   1
  -3  -7   4  210044    8749  -2
   3   7   2  210044    8749   1
   5   7   2   15728     564   1
   7   7   2    1959     212   1
  -9  -7   8  104953    7051  -2
   9   7   2  104953    7051   1
  11   7   2  108909   12182   1
  13   7   2   14997    1299   1
  12  -8  -6   75503    1851  -2
 -12   8   2   75503    1851   1
 -10   8   2   12741    6215   1
  -8   8   2   39474    1492   1
   6  -8  -2   16658     512  -2
  -6   8   2   16658     512   1
  -4   8   2   35248    1479   1
  -2   8   2    3642     259   1
   0  -8   2  202041    8214  -2
   0   8   2  202041    8214   1
   2   8   2    8620     438   1
   4   8   2   71427    2994   1
  -6  -8   6   47573    1398  -2
   6   8   2   47573    1398   1
   8   8   2  159402    5538   1
  10   8   2   15892    1298   1
 -12  -8  10   31488    3578  -2
  12   8   2   31488    3578   1
 -11   9   2   21179     978   1
   9  -9  -4  105224    1470  -2
  -9   9   2  105224    1470   1
  -7   9   2   57220    3280   1
  -5   9   2   18622     563   1
   3  -9   0   13132     715  -2
  -3   9   2   13132     715   1
  -1   9   2  113125    3588   1
   1   9   2   25434     917   1
  -3  -9   4  218546   14432  -2
   3   9   2  218546   14432   1
   5   9   2   67428    2544   1
   7   9   2  130767   13341   1
  -9  -9   8   16680    1740  -2
   9   9   2   16680    1740   1
  -8  10   2   41383    2421   1
   6 -10  -2   10586     479  -2
  -6  10   2   10586     479   1
  -4  10   2   26141    1243   1
  -2  10   2    3525     360   1
   0 -10   2     -14     339  -2
   0  10   2     -14     339   1
   2  10   2   40177    5128   1
   4  10   2   37723    1184   1
  -6 -10   6   15557    1089  -2
   6  10   2   15557    1089   1
   8  10   2   20050     713   1
   3 -11   0  103133    3416  -2
  -3  11   2  103133    3416   1
  -1  11   2   14152    2036   1
   1  11   2   50475    1915   1
  -3 -11   4   56803    4470  -2
   3  11   2   56803    4470   1
 -19   1   3   17648    5413   1
 -17   1   3   12214     818   1
  15  -1  -7   33340   10408  -2
 -15   1   3   33340   10408   1
 -13   1   3   92390   10436   1
 -11   1   3    1201     114   1
   9  -1  -3   17327    2506  -2
  -9   1   3   17327    2506   1
  -7   1   3   28143    3074   1
  -5   1   3  194015    6607   1
   3  -1   1  402217   12751  -2
  -3   1   3  402217   12751   1
  -1   1   3   22865     886   1
  -3  -1   5 1010688    3796  -2
   3   1   3 1010688    3796   1
   5   1   3    1088      58   1
   7   1   3  113639    5342   1
  -9  -1   9  446774   34735  -2
   9   1   3  446774   34735   1
  11   1   3  127108    8163   1
  13   1   3   58657   11750   1
 -15  -1  13   36362    4596  -2
  15   1   3   36362    4596   1
  17   1   3  176842    6285   1
  18  -2  -9  197155   21340  -2
 -18   2   3  197155   21340   1
 -16   2   3   48839   10721   1
 -14   2   3   74840    7227   1
  12  -2  -5  269287   17262  -2
 -12   2   3  269287   17262   1
 -10   2   3  302705   11971   1
  -8   2   3   25744    1128   1
   6  -2  -1 1062618   86734  -2
  -6   2   3 1062618   86734   1
  -4   2   3   41925    1284   1
  -2   2   3  156536    3327   1
   4   2   3   17650     445   1
  -6  -2   7  447837   20801  -2
   6   2   3  447837   20801   1
   8   2   3  769513   28415   1
  10   2   3  116454    6192   1
 -12  -2  11   63648    2730  -2
  12   2   3   63648    2730   1
  14   2   3   35493    7522   1
  16   2   3  146360   12775   1
 -17   3   3   34950    1855   1
  15  -3  -7   17362    1987  -2
 -15   3   3   17362    1987   1
 -13   3   3   18339    2264   1
 -11   3   3   96293    6451   1
   9  -3  -3     683      86  -2
  -9   3   3     683      86   1
  -7   3   3   17602    1411   1
  -5   3   3   19840     828   1
   3  -3   1   26328     864  -2
  -3   3   3   26328     864   1
  -1   3   3    6725     262   1
   1   3   3  208464    5503   1
  -3  -3   5  724353   33684  -2
   3   3   3  724353   33684   1
   5   3   3     422      68   1
   7   3   3   25715    1625   1
  -9  -3   9  142887    4263  -2
   9   3   3  142887    4263   1
  11   3   3   83599    6853   1
  13   3   3   36197    3716   1
 -15  -3  13    4537     848  -2
  15   3   3    4537     848   1
  18  -4  -9   39546    2939  -2
 -18   4   3   39546    2939   1
 -16   4   3  127947    3318   1
 -14   4   3   81255   15894   1
  12  -4  -5    1947     228  -2
 -12   4   3    1947     228   1
 -10   4   3    2256     360   1
  -8   4   3   78115    4260   1
   6  -4  -1  251383   10737  -2
  -6   4   3  251383   10737   1
  -4   4   3   11882     508   1
  -2   4   3   79098    4867   1
   0  -4   3    5127     177  -2
   0   4   3    5127     177   1
   2   4   3   29460    1334   1
   4   4   3   28428     823   1
  -6  -4   7  137498   22629  -2
   6   4   3  137498   22629   1
   8   4   3   34396    1089   1
  10   4   3    6204     554   1
 -12  -4  11   13439     993  -2
  12   4   3   13439     993   1
  14   4   3    4145     934   1
 -17   5   3   20381    1453   1
  15  -5  -7   37546    1597  -2
 -15   5   3   37546    1597   1
 -13   5   3  135772    4467   1
 -11   5   3     561     180   1
   9  -5  -3   32880    1768  -2
  -9   5   3   32880    1768   1
  -7   5   3  132579    9262   1
  -5   5   3  357532    4150   1
   3  -5   1  185712    6102  -2
  -3   5   3  185712    6102   1
  -1   5   3   62230    3647   1
   1   5   3  367365   10841   1
  -3  -5   5  419866   20578  -2
   3   5   3  419866   20578   1
   5   5   3   29081    1614   1
   7   5   3     286     136   1
  -9  -5   9  118293   12277  -2
   9   5   3  118293   12277   1
  11   5   3   26011    4978   1
  13   5   3   19533    1048   1
 -16   6   3  103082    2986   1
 -14   6   3   26601    6490   1
  12  -6  -5   89848    3980  -2
 -12   6   3   89848    3980   1
 -10   6   3  143921    3355   1
  -8   6   3    9006     290   1
   6  -6  -1  649846   18988  -2
  -6   6   3  649846   18988   1
  -4   6   3    4631     163   1
  -2   6   3  135746    7650   1
   0  -6   3   71110    1983  -2
   0   6   3   71110    1983   1
   2   6   3  174052    5332   1
   4   6   3   79728    4025   1
  -6  -6   7   77407    2094  -2
   6   6   3   77407    2094   1
   8   6   3  100201    2933   1
  10   6   3   20699    1560   1
 -12  -6  11   30258     989  -2
  12   6   3   30258     989   1
  14   6   3     322     627   1
  15  -7  -7   12434    3003  -2
 -15   7   3   12434    3003   1
 -13   7   3   34973    8937   1
 -11   7   3   65131    7076   1
   9  -7  -3   12899     835  -2
  -9   7   3   12899     835   1
  -7   7   3     575     237   1
  -5   7   3    1772     191   1
   3  -7   1  230833   15611  -2
  -3   7   3  230833   15611   1
  -1   7   3   82666    4031   1
   1   7   3    9459     852   1
  -3  -7   5  123903    5253  -2
   3   7   3  123903    5253   1
   5   7   3   35313    1888   1
   7   7   3   36730    1517   1
  -9  -7   9   10691    1189  -2
   9   7   3   10691    1189   1
  11   7   3    2642     474   1
  13   7   3   17111     992   1
  12  -8  -5    9834    1276  -2
 -12   8   3    9834    1276   1
 -10   8   3   25008    2089   1
  -8   8   3   20542    1227   1
   6  -8  -1   91447    2218  -2
  -6   8   3   91447    2218   1
  -4   8   3    1009     320   1
  -2   8   3   21876    1121   1
   0  -8   3    2478     221  -2
   0   8   3    2478     221   1
   2   8   3   23669     806   1
   4   8   3    3887    1495   1
  -6  -8   7  132780    7580  -2
   6   8   3  132780    7580   1
   8   8   3    4126     298   1
  10   8   3   22140    1027   1
 -11   9   3   14360     709   1
   9  -9  -3   49849     991  -2
  -9   9   3   49849     991   1
  -7   9   3   32814    2446   1
  -5   9   3     483     271   1
   3  -9   1   70617    2311  -2
  -3   9   3   70617    2311   1
  -1   9   3   46607    3398   1
   1   9   3   33107    2212   1
  -3  -9   5   19218    1493  -2
   3   9   3   19218    1493   1
   5   9   3   70859    5602   1
   7   9   3    8239    1485   1
  -9  -9   9   52955    6339  -2
   9   9   3   52955    6339   1
  -8  10   3   56643    1220   1
   6 -10  -1  140238    6262  -2
  -6  10   3  140238    6262   1
  -4  10   3   42865    2264   1
  -2  10   3  217924    7227   1
   0 -10   3   14032     761  -2
   0  10   3   14032     761   1
   2  10   3   14183    1161   1
   4  10   3  147470    5614   1
  -6 -10   7   91294    4826  -2
   6  10   3   91294    4826   1
   3 -11   1   47529    1837  -2
  -3  11   3   47529    1837   1
  -1  11   3   19707    2272   1
   1  11   3   18417    2704   1
 -16   0   4  204403   28988   1
 -14   0   4  145364    5083   1
  12   0  -4  367073   14263  -2
 -12   0   4  367073   14263   1
  -8   0   4  152746   12523   1
  -4   0   4  192908    5311   1
  -2   0   4   85986     903   1
   0   0   4   12452     370  -2
   0   0   4   12452     370   1
   2   0   4   24332    1145   1
   4   0   4  161780    3897   1
  -6   0   8  182047    9763  -2
   6   0   4  182047    9763   1
   8   0   4  362151   26944   1
  10   0   4    3231     365   1
 -12   0  12  128656    2084  -2
  12   0   4  128656    2084   1
 -19   1   4    4373    1041   1
 -17   1   4    3441     692   1
  15  -1  -6  142207   10215  -2
 -15   1   4  142207   10215   1
 -13   1   4    5114     576   1
 -11   1   4   69627    6536   1
   9  -1  -2   64103   11791  -2
  -9   1   4   64103   11791   1
  -7   1   4  281547   19186   1
  -5   1   4  125605    3881   1
  -1   1   4  356570    7710   1
   1   1   4    2233      86   1
  -3  -1   6  192632    7963  -2
   3   1   4  192632    7963   1
   5   1   4    7480     378   1
   7   1   4  129037    9490   1
  -9  -1  10   33998    3615  -2
   9   1   4   33998    3615   1
  11   1   4   15171     650   1
  13   1   4   69970    3947   1
 -15  -1  14   26745    2715  -2
  15   1   4   26745    2715   1
  18  -2  -8   31239    4059  -2
 -18   2   4   31239    4059   1
 -16   2   4    3354    3118   1
 -14   2   4    4804     840   1
  12  -2  -4   80952   10102  -2
 -12   2   4   80952   10102   1
 -10   2   4   50220    5994   1
  -8   2   4  123423    5254   1
   6  -2   0   68795    4227  -2
  -6   2   4   68795    4227   1
  -4   2   4   90429    4160   1
  -2   2   4  466156   12876   1
   0  -2   4  776568   19838  -2
   0   2   4  776568   19838   1
   2   2   4   29856     676   1
   4   2   4    1417      97   1
  -6  -2   8   21755    1157  -2
   6   2   4   21755    1157   1
   8   2   4   44055    2575   1
  10   2   4    2674     460   1
 -12  -2  12   36643    8181  -2
  12   2   4   36643    8181   1
  14   2   4    7829     971   1
  16   2   4   46820    6318   1
  15  -3  -6  118309   15784  -2
 -15   3   4  118309   15784   1
 -13   3   4    2406     513   1
 -11   3   4    2487     333   1
   9  -3  -2  177523    9091  -2
  -9   3   4  177523    9091   1
  -7   3   4  449311   13960   1
  -5   3   4   28722    1108   1
   3  -3   2  352589   23452  -2
  -3   3   4  352589   23452   1
  -1   3   4  742251   29924   1
   1   3   4   49282    2436   1
  -3  -3   6  273910   10814  -2
   3   3   4  273910   10814   1
   5   3   4   38943    1748   1
   7   3   4  191097    8675   1
  -9  -3  10   20324    5495  -2
   9   3   4   20324    5495   1
  11   3   4   41296    5197   1
  13   3   4  130587   21029   1
 -15  -3  14   92205    3821  -2
  15   3   4   92205    3821   1
  18  -4  -8   15632    1305  -2
 -18   4   4   15632    1305   1
 -16   4   4  101819   18133   1
 -14   4   4   21131    2606   1
  12  -4  -4  274681   29585  -2
 -12   4   4  274681   29585   1
 -10   4   4   43245    1086   1
  -8   4   4  183089    7078   1
   6  -4   0  363326   21707  -2
  -6   4   4  363326   21707   1
  -4   4   4   90242    5350   1
  -2   4   4   67957    2826   1
   0  -4   4  222911   14153  -2
   0   4   4  222911   14153   1
   2   4   4   17611    1350   1
   4   4   4  221738   10508   1
  -6  -4   8   64139    5493  -2
   6   4   4   64139    5493   1
   8   4   4   84405    8375   1
  10   4   4   50760    3169   1
 -12  -4  12  140924    3592  -2
  12   4   4  140924    3592   1
 -17   5   4   34260    2817   1
 -13   5   4   18486    4254   1
 -11   5   4  124301    5568   1
   9  -5  -2  100873    4946  -2
  -9   5   4  100873    4946   1
  -7   5   4    1594     149   1
  -5   5   4  287849   10844   1
   3  -5   2  443196   25038  -2
  -3   5   4  443196   25038   1
  -1   5   4   64375    3088   1
   1   5   4   35581    3149   1
  -3  -5   6  632602   24380  -2
   3   5   4  632602   24380   1
   5   5   4   47815    4284   1
   7   5   4   46189    1257   1
  -9  -5  10  156174   31016  -2
   9   5   4  156174   31016   1
  11   5   4  124403   20737   1
  13   5   4    1606     516   1
 -16   6   4   20265    1989   1
 -14   6   4   40031    1759   1
  12  -6  -4  173306    4920  -2
 -12   6   4  173306    4920   1
 -10   6   4   50949   11752   1
  -8   6   4  205470    4964   1
   6  -6   0  236220    5955  -2
  -6   6   4  236220    5955   1
  -4   6   4  111797    2993   1
  -2   6   4   74173    4351   1
   0  -6   4  765398   37576  -2
   0   6   4  765398   37576   1
   2   6   4   68168    4372   1
   4   6   4   42339    2693   1
  -6  -6   8   73724    3664  -2
   6   6   4   73724    3664   1
   8   6   4  118238    7413   1
  10   6   4   41375    9205   1
 -12  -6  12   69665    6804  -2
  12   6   4   69665    6804   1
  15  -7  -6   49752    1961  -2
 -15   7   4   49752    1961   1
 -13   7   4   45059   17052   1
 -11   7   4     124     275   1
   9  -7  -2  100090    3648  -2
  -9   7   4  100090    3648   1
  -7   7   4  159050    8842   1
  -5   7   4    2595     218   1
   3  -7   2  204126   15330  -2
  -3   7   4  204126   15330   1
  -1   7   4  345485   17269   1
   1   7   4   53371    2464   1
  -3  -7   6   76309    2211  -2
   3   7   4   76309    2211   1
   5   7   4   36395    1924   1
   7   7   4  162537    9143   1
  -9  -7  10   39581    2174  -2
   9   7   4   39581    2174   1
  11   7   4   31763    3492   1
  12  -8  -4  234593   21120  -2
 -12   8   4  234593   21120   1
 -10   8   4    1779     811   1
  -8   8   4   46029    1167   1
   6  -8   0   70745    4181  -2
  -6   8   4   70745    4181   1
  -4   8   4   59575    3290   1
  -2   8   4    2622     277   1
   0  -8   4   24958    1173  -2
   0   8   4   24958    1173   1
   2   8   4   26825    1268   1
   4   8   4   29772    2288   1
  -6  -8   8    6420     419  -2
   6   8   4    6420     419   1
   8   8   4   13773     810   1
  10   8   4   42628    2718   1
 -11   9   4   70949    2465   1
   9  -9  -2  121972    4374  -2
  -9   9   4  121972    4374   1
  -7   9   4    1154     313   1
  -5   9   4   60398    2492   1
   3  -9   2  209476    7239  -2
  -3   9   4  209476    7239   1
  -1   9   4      22     210   1
   1   9   4    3405     305   1
  -3  -9   6  198118    8850  -2
   3   9   4  198118    8850   1
   5   9   4   30581    2004   1
   7   9   4    6622     433   1
  -9  -9  10  115313    9950  -2
   9   9   4  115313    9950   1
  -8  10   4   43912    2434   1
   6 -10   0   64649    1133  -2
  -6  10   4   64649    1133   1
  -4  10   4    2595     327   1
  -2  10   4    5601     400   1
   0 -10   4  188926    5025  -2
   0  10   4  188926    5025   1
   2  10   4   20810    1216   1
   4  10   4    7316     832   1
  -6 -10   8   35435    2113  -2
   6  10   4   35435    2113   1
   3 -11   2   67121    3076  -2
  -3  11   4   67121    3076   1
  -1  11   4   43814    2503   1
   1  11   4   20192    1175   1
 -19   1   5   70442    2759   1
 -17   1   5  207772   34546   1
  15  -1  -5   18873    1047  -2
 -15   1   5   18873    1047   1
 -13   1   5    9745    1146   1
 -11   1   5  269649   46036   1
   9  -1  -1  352737   31344  -2
  -9   1   5  352737   31344   1
  -7   1   5    7912     195   1
  -5   1   5   30964    1321   1
   3  -1   3 1106365    4459  -2
  -3   1   5 1106365    4459   1
  -1   1   5  103465    3538   1
   1   1   5   10035     418   1
  -3  -1   7    5993     205  -2
   3   1   5    5993     205   1
   5   1   5  296436   47646   1
   7   1   5  120238    7015   1
  -9  -1  11   51115    5592  -2
   9   1   5   51115    5592   1
  11   1   5   20146    1140   1
  13   1   5   94099   13075   1
 -15  -1  15  103872   61822  -2
  15   1   5  103872   61822   1
  18  -2  -7  168733   29279  -2
 -18   2   5  168733   29279   1
 -16   2   5  210858   20872   1
 -14   2   5    6134     732   1
  12  -2  -3  280392   34297  -2
 -12   2   5  280392   34297   1
 -10   2   5  326429   27655   1
  -8   2   5  231896   15849   1
   6  -2   1   92210    9239  -2
  -6   2   5   92210    9239   1
  -4   2   5  230004    5273   1
  -2   2   5  564967   14155   1
   0  -2   5    3660     310  -2
   0   2   5    3660     310   1
   2   2   5  160561    9837   1
   4   2   5  632438   37296   1
  -6  -2   9  840665   27541  -2
   6   2   5  840665   27541   1
   8   2   5  164303   14220   1
  10   2   5     134     135   1
 -12  -2  13  387974   17294  -2
  12   2   5  387974   17294   1
  14   2   5   11337     952   1
  16   2   5   53251    7675   1
 -17   3   5  112769    8512   1
  15  -3  -5    4072     522  -2
 -15   3   5    4072     522   1
 -13   3   5    5473     325   1
 -11   3   5  189170    9030   1
   9  -3  -1  118970    5647  -2
  -9   3   5  118970    5647   1
  -7   3   5   26997     550   1
  -5   3   5    2168     198   1
   3  -3   3  685554   26146  -2
  -3   3   5  685554   26146   1
  -1   3   5  111672    4174   1
   1   3   5    5269     258   1
  -3  -3   7  429412   35313  -2
   3   3   5  429412   35313   1
   5   3   5   66701    3119   1
   7   3   5    8088     586   1
  -9  -3  11   29331    4748  -2
   9   3   5   29331    4748   1
  11   3   5    6823     970   1
  13   3   5   84573   18285   1
 -15  -3  15   19068    3634  -2
  15   3   5   19068    3634   1
  18  -4  -7   30741    6177  -2
 -18   4   5   30741    6177   1
 -14   4   5    2928     426   1
  12  -4  -3    1544     200  -2
 -12   4   5    1544     200   1
 -10   4   5   21083    1442   1
  -8   4   5     527      76   1
   6  -4   1   45609    4385  -2
  -6   4   5   45609    4385   1
  -4   4   5   18828     735   1
  -2   4   5     469      83   1
   0  -4   5     420     149  -2
   0   4   5     420     149   1
   2   4   5  150376    6720   1
   4   4   5   30801    3130   1
  -6  -4   9   22428    2720  -2
   6   4   5   22428    2720   1
   8   4   5   23988     866   1
  10   4   5   91241   11120   1
 -12  -4  13   54714    5155  -2
  12   4   5   54714    5155   1
  14   4   5   34444    6161   1
 -17   5   5   93452    9553   1
  15  -5  -5     250     569  -2
 -15   5   5     250     569   1
 -13   5   5   23093    1167   1
  -6   0   6     125     101  -2
   6   0   2     125     101   1
 -11   5   5   39377    1563   1
   9  -5  -1  486208   34976  -2
  -9   5   5  486208   34976   1
  -7   5   5   23008     649   1
  -5   5   5    1890     155   1
   3  -5   3  443609   29221  -2
  -3   5   5  443609   29221   1
  -1   5   5   41116    2269   1
   1   5   5    2631     244   1
  -3  -5   7   43380    3006  -2
   3   5   5   43380    3006   1
   5   5   5   66310    5411   1
   7   5   5   37556    2881   1
  -9  -5  11   35602    6191  -2
   9   5   5   35602    6191   1
  11   5   5   48176    5533   1
  13   5   5   77108    2517   1
 -16   6   5   41255    2936   1
 -14   6   5   16011    1308   1
  12  -6  -3   87433    4983  -2
 -12   6   5   87433    4983   1
 -10   6   5   46016    2506   1
  -8   6   5   65668    2591   1
   6  -6   1   87050    2079  -2
  -6   6   5   87050    2079   1
  -4   6   5    6752     467   1
  -2   6   5  317234   22171   1
   0  -6   5   82387    3318  -2
   0   6   5   82387    3318   1
   2   6   5  296591   18611   1
   4   6   5   26109    1742   1
  -6  -6   9  348726   12415  -2
   6   6   5  348726   12415   1
   8   6   5  179521    8154   1
  10   6   5   45936    7236   1
 -12  -6  13  103431   13821  -2
  12   6   5  103431   13821   1
  15  -7  -5   36516    2308  -2
 -15   7   5   36516    2308   1
 -13   7   5   99927    3472   1
 -11   7   5   14041     601   1
   9  -7  -1   46631    5167  -2
  -9   7   5   46631    5167   1
  -7   7   5   78831    4570   1
  -5   7   5     863     177   1
   3  -7   3  128829    4863  -2
  -3   7   5  128829    4863   1
  -1   7   5   43706    1856   1
   1   7   5   11437     586   1
  -3  -7   7  307218   14811  -2
   3   7   5  307218   14811   1
   5   7   5   24271    1416   1
   7   7   5  101178    7938   1
  -9  -7  11   35062    2188  -2
   9   7   5   35062    2188   1
  11   7   5   23119    1626   1
  12  -8  -3    9687     902  -2
 -12   8   5    9687     902   1
 -10   8   5   31989    3059   1
  -8   8   5   28113     830   1
   6  -8   1   69842    2745  -2
  -6   8   5   69842    2745   1
  -4   8   5   16590    1264   1
  -2   8   5    5108     285   1
   0  -8   5   75186    2993  -2
   0   8   5   75186    2993   1
   2   8   5   15457    5811   1
   4   8   5   42576    2746   1
  -6  -8   9   47320    2069  -2
   6   8   5   47320    2069   1
   8   8   5   32118    1190   1
  10   8   5   44974    6085   1
 -11   9   5     512     385   1
   9  -9  -1   46866    1481  -2
  -9   9   5   46866    1481   1
  -7   9   5   82405    3975   1
  -5   9   5   36260    1405   1
   3  -9   3   17505    1003  -2
  -3   9   5   17505    1003   1
  -1   9   5    4138     339   1
   1   9   5   88473    4341   1
  -3  -9   7   46408    1723  -2
   3   9   5   46408    1723   1
   5   9   5   42112    2898   1
   7   9   5   14338    2797   1
  -9  -9  11   33774    2002  -2
   9   9   5   33774    2002   1
  -8  10   5    9753     503   1
   6 -10   1   90627    3407  -2
  -6  10   5   90627    3407   1
  -4  10   5   29843    1768   1
  -2  10   5   10006     761   1
   0 -10   5   50560    1110  -2
   0  10   5   50560    1110   1
   2  10   5  145849    6316   1
   4  10   5    1522     353   1
  -6 -10   9   56219    1867  -2
   6  10   5   56219    1867   1
 -16   0   6  115738   15988   1
 -14   0   6   56052   16023   1
  12   0  -2  987181    8601  -2
 -12   0   6  987181    8601   1
 -10   0   6   64515    6751   1
  -8   0   6  330959    4809   1
   6   0   2   60002   17370  -2
  -6   0   6   60002   17370   1
  -4   0   6  475148   14450   1
  -2   0   6   27615     375   1
   0   0   6   18176    1618  -2
   0   0   6   18176    1618   1
   2   0   6  413447   24612   1
   4   0   6  420852   28797   1
  -6   0  10  348044    7566  -2
   6   0   6  348044    7566   1
   8   0   6  395134   12991   1
  10   0   6  337954   10606   1
  16   0   6   43136    2274   1
 -19   1   6   13535    4419   1
 -17   1   6   14582    2303   1
  15  -1  -4  157042   34378  -2
 -15   1   6  157042   34378   1
 -13   1   6   17270    4755   1
 -11   1   6   25173    1936   1
   9  -1   0  143338   25005  -2
  -9   1   6  143338   25005   1
  -7   1   6   33471     935   1
  -5   1   6   88657    3767   1
   3  -1   4  155799   13221  -2
  -3   1   6  155799   13221   1
  -1   1   6   20304    1264   1
   1   1   6    7820     418   1
  -3  -1   8  477352    8757  -2
   3   1   6  477352    8757   1
   5   1   6   75014    7099   1
   7   1   6    2172     436   1
  -9  -1  12  150486    3959  -2
   9   1   6  150486    3959   1
  11   1   6  386285   29278   1
  13   1   6    3282     447   1
 -15  -1  16   20557   12837  -2
  15   1   6   20557   12837   1
  18  -2  -6    4967     839  -2
 -18   2   6    4967     839   1
 -16   2   6   63094   20548   1
 -14   2   6   22250    3150   1
  12  -2  -2   19144    1822  -2
 -12   2   6   19144    1822   1
 -10   2   6     725     181   1
  -8   2   6     195      66   1
   6  -2   2   48380    1219  -2
  -6   2   6   48380    1219   1
  -4   2   6   40469    2095   1
  -2   2   6  138088    2518   1
   0  -2   6  108079    3706  -2
   0   2   6  108079    3706   1
   2   2   6    4545     156   1
   4   2   6   38703    1993   1
  -6  -2  10   59904    3069  -2
   6   2   6   59904    3069   1
   8   2   6    8358     414   1
  10   2   6    8711    1313   1
 -12  -2  14    7321    1574  -2
  12   2   6    7321    1574   1
  14   2   6     -30     532   1
 -17   3   6     743    1162   1
  15  -3  -4  105530   31610  -2
 -15   3   6  105530   31610   1
 -13   3   6   38404    1683   1
 -11   3   6   44467    2211   1
   9  -3   0  131398   13759  -2
  -9   3   6  131398   13759   1
  -7   3   6    4483     228   1
  -5   3   6  491792   14490   1
   3  -3   4  249417    7071  -2
  -3   3   6  249417    7071   1
  -1   3   6    3756     196   1
   1   3   6   75949    4838   1
  -3  -3   8 1173948   55235  -2
   3   3   6 1173948   55235   1
   5   3   6  117967   11424   1
   7   3   6   68606    5626   1
  -9  -3  12  147710   12393  -2
   9   3   6  147710   12393   1
  11   3   6  284238    9512   1
  13   3   6    2721     698   1
 -15  -3  16    8145     977  -2
  15   3   6    8145     977   1
 -14   4   6   30832    2301   1
  12  -4  -2  244723    6098  -2
 -12   4   6  244723    6098   1
 -10   4   6    7488    3200   1
  -8   4   6  207505   37950   1
   6  -4   2  118243    2826  -2
  -6   4   6  118243    2826   1
  -4   4   6  462698   38255   1
  -2   4   6   35031    1310   1
   0  -4   6   94990    2780  -2
   0   4   6   94990    2780   1
   2   4   6  663009   30089   1
   4   4   6  229165   19190   1
  -6  -4  10  145007    9749  -2
   6   4   6  145007    9749   1
   8   4   6   65484    1544   1
  10   4   6  120463   11107   1
 -12  -4  14  188571   39377  -2
  12   4   6  188571   39377   1
  14   4   6     511     654   1
 -17   5   6   55103    2006   1
  15  -5  -4   55160    1986  -2
 -15   5   6   55160    1986   1
 -13   5   6   63478   26032   1
 -11   5   6   15060     732   1
   9  -5   0   83243    6205  -2
  -9   5   6   83243    6205   1
  -7   5   6  103442    8470   1
  -5   5   6     383      95   1
   3  -5   4  509769   46662  -2
  -3   5   6  509769   46662   1
  -1   5   6     776     116   1
   1   5   6  160358    7086   1
  -3  -5   8  103655    3481  -2
   3   5   6  103655    3481   1
   5   5   6   42154    2993   1
   7   5   6   64585    5936   1
  -9  -5  12   20189    1634  -2
   9   5   6   20189    1634   1
  11   5   6  118394    8917   1
  13   5   6   11575    1072   1
 -16   6   6   46216    7811   1
 -14   6   6   56270    3612   1
  12  -6  -2   53062    3097  -2
 -12   6   6   53062    3097   1
 -10   6   6   73374    4013   1
  -8   6   6   57483    2651   1
   6  -6   2   89128   12489  -2
  -6   6   6   89128   12489   1
  -4   6   6   34790    1368   1
  -2   6   6  136029    5454   1
   0  -6   6   21812    1167  -2
   0   6   6   21812    1167   1
   2   6   6    8020     424   1
   4   6   6   69572    5646   1
  -6  -6  10   96713    9821  -2
   6   6   6   96713    9821   1
   8   6   6    3329     283   1
  10   6   6   21284    2891   1
 -12  -6  14   31366    6512  -2
  12   6   6   31366    6512   1
 -13   7   6   42995    1153   1
 -11   7   6  110620    2096   1
   9  -7   0   40734    2158  -2
  -9   7   6   40734    2158   1
  -7   7   6     318     240   1
  -5   7   6   94010    1621   1
   3  -7   4   66392    2234  -2
  -3   7   6   66392    2234   1
  -1   7   6   15370     689   1
   1   7   6   11745    5326   1
  -3  -7   8   69454    2043  -2
   3   7   6   69454    2043   1
   5   7   6   15403    1177   1
   7   7   6   50743    2915   1
  -9  -7  12   56898    4487  -2
   9   7   6   56898    4487   1
  11   7   6   23431    2754   1
  12  -8  -2   57485    1603  -2
 -12   8   6   57485    1603   1
 -10   8   6   12715    3776   1
  -8   8   6  162807    1741   1
   6  -8   2   46131    1847  -2
  -6   8   6   46131    1847   1
  -4   8   6   64685    2011   1
  -2   8   6  107626    6769   1
   0  -8   6  285159    9010  -2
   0   8   6  285159    9010   1
   2   8   6   79026    4347   1
   4   8   6    8734    2401   1
  -6  -8  10  179749   11257  -2
   6   8   6  179749   11257   1
   8   8   6    6012     404   1
  10   8   6    5728     613   1
 -11   9   6   17373     772   1
   9  -9   0   12960     640  -2
  -9   9   6   12960     640   1
  -7   9   6   32529    2576   1
  -5   9   6   20518    1964   1
   3  -9   4  159869   12208  -2
  -3   9   6  159869   12208   1
  -1   9   6   31028    3707   1
   1   9   6   89922    4171   1
  -3  -9   8    1006     276  -2
   3   9   6    1006     276   1
   5   9   6     503     314   1
   7   9   6  110740    7261   1
  -8  10   6   21882     743   1
   6 -10   2   16502    1484  -2
  -6  10   6   16502    1484   1
  -4  10   6   41923   16036   1
  -2  10   6   15779    3287   1
   0 -10   6    4712     418  -2
   0  10   6    4712     418   1
   2  10   6    8336    4095   1
   4  10   6   17654    1662   1
 -19   1   7   36800    5544   1
 -17   1   7    3285     606   1
  15  -1  -3   28152    3734  -2
 -15   1   7   28152    3734   1
 -13   1   7  331532   18968   1
 -11   1   7   12074     565   1
   9  -1   1  129722    8955  -2
  -9   1   7  129722    8955   1
  -7   1   7  271853   10232   1
  -5   1   7  293795    7317   1
   3  -1   5    6244     610  -2
  -3   1   7    6244     610   1
  -1   1   7     953     145   1
   1   1   7  447756   11320   1
  -3  -1   9  155014   23066  -2
   3   1   7  155014   23066   1
   5   1   7   79530    6884   1
   7   1   7   76611    6024   1
  -9  -1  13   71467    3477  -2
   9   1   7   71467    3477   1
  11   1   7   29241    2140   1
  13   1   7    2362     413   1
 -15  -1  17   53024    3183  -2
  15   1   7   53024    3183   1
  18  -2  -5  193383    7775  -2
 -18   2   7  193383    7775   1
 -16   2   7   59217    1500   1
 -14   2   7  389743   21489   1
  12  -2  -1   11812    1878  -2
 -12   2   7   11812    1878   1
 -10   2   7    3899     192   1
  -8   2   7  246595   10298   1
   6  -2   3  464985   18633  -2
  -6   2   7  464985   18633   1
  -4   2   7   17203     622   1
  -2   2   7   93441    5701   1
   0  -2   7  237564    8003  -2
   0   2   7  237564    8003   1
   2   2   7  242466   13480   1
   4   2   7  148127    6215   1
  -6  -2  11  456184   35297  -2
   6   2   7  456184   35297   1
   8   2   7    8524     285   1
 -12   0   8     343     147  -2
  12   0   0     343     147   1
  10   2   7  150808   10471   1
 -12  -2  15   93649    2529  -2
  12   2   7   93649    2529   1
  14   2   7    6698    1111   1
 -17   3   7    9698     920   1
  15  -3  -3   14533    2182  -2
 -15   3   7   14533    2182   1
 -13   3   7  127640   11755   1
 -11   3   7   29846    1096   1
   9  -3   1  433891   55922  -2
  -9   3   7  433891   55922   1
  -7   3   7  221244   14361   1
  -5   3   7    1091     115   1
   3  -3   5  514850   16497  -2
  -3   3   7  514850   16497   1
  -1   3   7  179494    7033   1
   1   3   7  146492    5936   1
  -3  -3   9   95067    1875  -2
   3   3   7   95067    1875   1
   5   3   7  421677   30555   1
   7   3   7    1512     308   1
  -9  -3  13   30874    2031  -2
   9   3   7   30874    2031   1
  11   3   7   65672    2370   1
  13   3   7   13740    1044   1
  18  -4  -5   32290    7640  -2
 -18   4   7   32290    7640   1
 -16   4   7   74302    8529   1
 -14   4   7   10498     676   1
  12  -4  -1  136655   10476  -2
 -12   4   7  136655   10476   1
 -10   4   7     970     282   1
  -8   4   7  128867   14424   1
   6  -4   3  171727    6909  -2
  -6   4   7  171727    6909   1
  -4   4   7   99564    3746   1
  -2   4   7   63762    3205   1
   0  -4   7  977522   39183  -2
   0   4   7  977522   39183   1
   2   4   7  169491    4603   1
   4   4   7   55536    3818   1
  -6  -4  11   57796    2090  -2
   6   4   7   57796    2090   1
   8   4   7  133265    3139   1
  10   4   7    8870     454   1
 -12  -4  15   62912    9066  -2
  12   4   7   62912    9066   1
  14   4   7   16566    2460   1
 -17   5   7    5464    1545   1
  15  -5  -3   27704    8035  -2
 -15   5   7   27704    8035   1
 -13   5   7  107996    2895   1
 -11   5   7    3304     276   1
   9  -5   1   68740   12695  -2
  -9   5   7   68740   12695   1
  -7   5   7  202030   12575   1
  -5   5   7  141084   12100   1
   3  -5   5   40423    1815  -2
  -3   5   7   40423    1815   1
  -1   5   7   66447    2408   1
   1   5   7  377230    7913   1
  -3  -5   9  181325    6310  -2
   3   5   7  181325    6310   1
   5   5   7    3633     255   1
   7   5   7   76648    2756   1
  -9  -5  13  132697    2602  -2
   9   5   7  132697    2602   1
  11   5   7    2035     730   1
  13   5   7    6001    1105   1
 -16   6   7    2960     929   1
 -14   6   7   48164    3081   1
  12  -6  -1   13215    1331  -2
 -12   6   7   13215    1331   1
 -10   6   7   52052    4043   1
  -8   6   7    3564     321   1
   6  -6   3   79518    5458  -2
  -6   6   7   79518    5458   1
  -4   6   7     581     183   1
  -2   6   7   45392    2148   1
   0  -6   7   50932    1042  -2
   0   6   7   50932    1042   1
   2   6   7   22096    1656   1
   4   6   7   51858    2622   1
  -6  -6  11   73830    5736  -2
   6   6   7   73830    5736   1
   8   6   7   18071    1113   1
  10   6   7   11490     934   1
 -13   7   7   11388     850   1
 -11   7   7   70059    1792   1
   9  -7   1  359628   15477  -2
  -9   7   7  359628   15477   1
  -7   7   7     433     222   1
  -5   7   7   32286    1051   1
   3  -7   5  310356   15372  -2
  -3   7   7  310356   15372   1
  -1   7   7   53932    4712   1
   1   7   7    8894     699   1
  -3  -7   9  137384    7149  -2
   3   7   7  137384    7149   1
   5   7   7  198059   11046   1
   7   7   7     925     487   1
  -9  -7  13   10246     568  -2
   9   7   7   10246     568   1
  11   7   7  114951    2563   1
  12  -8  -1   87096    3888  -2
 -12   8   7   87096    3888   1
 -10   8   7    6715    2062   1
  -8   8   7   67265    1339   1
   6  -8   3  131971    3391  -2
  -6   8   7  131971    3391   1
  -4   8   7   44687    1094   1
  -2   8   7    4230     423   1
   0  -8   7  281166   11274  -2
   0   8   7  281166   11274   1
   2   8   7   80370    6810   1
   4   8   7   13404     957   1
  -6  -8  11   51139    1470  -2
   6   8   7   51139    1470   1
   8   8   7   94380    3920   1
 -11   9   7   34163    4690   1
   9  -9   1   46441    1378  -2
  -9   9   7   46441    1378   1
  -7   9   7   82594    9650   1
  -5   9   7   26133    1319   1
   3  -9   5   47928    2276  -2
  -3   9   7   47928    2276   1
  -1   9   7    5005    2805   1
   1   9   7  122572    3086   1
  -3  -9   9   91049    1911  -2
   3   9   7   91049    1911   1
   5   9   7   20397    1467   1
   7   9   7   15457     595   1
  -8  10   7     182     327   1
   6 -10   3   86473    2921  -2
  -6  10   7   86473    2921   1
  -4  10   7   13738    1130   1
  -2  10   7   62918    2294   1
   0 -10   7     249     305  -2
   0  10   7     249     305   1
   2  10   7    1568     336   1
   4  10   7    8337    1891   1
 -16   0   8  136393    3465   1
 -14   0   8  162318    3388   1
  12   0   0  123686    1020  -2
 -12   0   8  123686    1020   1
 -10   0   8   45894     991   1
  -8   0   8  688869    8780   1
   6   0   4  271743   10989  -2
  -6   0   8  271743   10989   1
  -4   0   8    6623    1180   1
  -2   0   8  589253    3641   1
   0   0   8  647480   11278  -2
   0   0   8  647480   11278   1
   2   0   8  105396    8583   1
   4   0   8    9063     944   1
  -6   0  12  652373   19279  -2
   6   0   8  652373   19279   1
   8   0   8  232830    5339   1
  10   0   8  126553    1973   1
 -12   0  16   71673    8590  -2
  12   0   8   71673    8590   1
  14   0   8  219070    4971   1
 -17   1   8   58889    1494   1
  15  -1  -2  137424    7198  -2
 -15   1   8  137424    7198   1
 -13   1   8    6567    1015   1
 -11   1   8   56604    1578   1
   9  -1   2  394629   22451  -2
  -9   1   8  394629   22451   1
  -7   1   8  103357    8966   1
  -5   1   8    5150     223   1
   3  -1   6  456165   23368  -2
  -3   1   8  456165   23368   1
  -1   1   8  133301    7817   1
   1   1   8    7881     498   1
  -3  -1  10   39570    3727  -2
   3   1   8   39570    3727   1
   5   1   8   66397    6616   1
   7   1   8   88113    5928   1
  -9  -1  14   16911     477  -2
   9   1   8   16911     477   1
  11   1   8    4011     321   1
  13   1   8   54466    8413   1
  18  -2  -4   20730    2190  -2
 -18   2   8   20730    2190   1
 -16   2   8   14924    1067   1
 -14   2   8     685     324   1
  12  -2   0    3074     421  -2
 -12   2   8    3074     421   1
 -10   2   8   10935     857   1
  -8   2   8   25972     817   1
   6  -2   4   18396    1613  -2
  -6   2   8   18396    1613   1
  -4   2   8    5939     520   1
  -2   2   8     657     162   1
   0  -2   8    3909     269  -2
   0   2   8    3909     269   1
   2   2   8   54421    3812   1
   4   2   8     221     132   1
  -6  -2  12   23709    1184  -2
   6   2   8   23709    1184   1
   8   2   8   29392    1715   1
  10   2   8    7770     497   1
 -12  -2  16    4167     595  -2
  12   2   8    4167     595   1
  14   2   8    5847     746   1
 -17   3   8  147349    8626   1
  15  -3  -2  201925    5138  -2
 -15   3   8  201925    5138   1
 -13   3   8   41204    4598   1
 -11   3   8     151     159   1
   9  -3   2  525928   85670  -2
  -9   3   8  525928   85670   1
  -7   3   8  150432    8045   1
  -5   3   8  131920    5742   1
   3  -3   6  914963   60914  -2
  -3   3   8  914963   60914   1
  -1   3   8  591116   27950   1
   1   3   8   69879    4461   1
  -3  -3  10   70075    6831  -2
   3   3   8   70075    6831   1
   5   3   8   69649    5402   1
   7   3   8  180564   10139   1
  -9  -3  14   16622     783  -2
   9   3   8   16622     783   1
  11   3   8    1558     469   1
  13   3   8   45827    1791   1
  18  -4  -4   14497    2397  -2
 -18   4   8   14497    2397   1
 -16   4   8   87136    7108   1
 -14   4   8   24170    1221   1
  12  -4   0    4503     347  -2
 -12   4   8    4503     347   1
 -10   4   8     335     230   1
  -8   4   8  486752   14177   1
   6  -4   4   60222    5458  -2
  -6   4   8   60222    5458   1
  -4   4   8  167839    6126   1
  -2   4   8  242466    9934   1
   0  -4   8 1118878   47003  -2
   0   4   8 1118878   47003   1
   2   4   8   30241    1514   1
   4   4   8    5533     325   1
  -6  -4  12  416335   24668  -2
   6   4   8  416335   24668   1
   8   4   8  108796    5678   1
  10   4   8  103237    5390   1
 -12  -4  16   12218    2858  -2
  12   4   8   12218    2858   1
 -17   5   8    3815     759   1
  15  -5  -2   68544   16976  -2
 -15   5   8   68544   16976   1
 -13   5   8   76739    2116   1
 -11   5   8     400     208   1
   9  -5   2   54725    3491  -2
  -9   5   8   54725    3491   1
  -7   5   8    4540     328   1
  -5   5   8    4413     231   1
   3  -5   6   86142    4954  -2
  -3   5   8   86142    4954   1
  -1   5   8   29829    1822   1
   1   5   8    6394     373   1
  -3  -5  10   10700     837  -2
   3   5   8   10700     837   1
   5   5   8    4188     262   1
   7   5   8   11741    1990   1
  -9  -5  14   28244    6841  -2
   9   5   8   28244    6841   1
  11   5   8   48807    5815   1
 -14   6   8    7493     533   1
  12  -6   0    7386     957  -2
 -12   6   8    7386     957   1
 -10   6   8   42310    2658   1
  -8   6   8     582     220   1
   6  -6   4   72945    6745  -2
  -6   6   8   72945    6745   1
  -4   6   8     674     219   1
  -2   6   8    5100     226   1
   0  -6   8   49088    3129  -2
   0   6   8   49088    3129   1
   2   6   8    3117     314   1
   4   6   8    1786     732   1
  -6  -6  12   35535    3394  -2
   6   6   8   35535    3394   1
   8   6   8   13167     553   1
  10   6   8   32139    3419   1
  15  -7  -2   60469    2899  -2
 -15   7   8   60469    2899   1
 -13   7   8   40915    6471   1
 -11   7   8    2280     384   1
   9  -7   2  103951    3311  -2
  -9   7   8  103951    3311   1
  -7   7   8    1118     345   1
  -5   7   8   47704    1530   1
   3  -7   6   65528    6269  -2
  -3   7   8   65528    6269   1
  -1   7   8   60314    1795   1
   1   7   8    6551     452   1
  -3  -7  10   61762    1962  -2
   3   7   8   61762    1962   1
   5   7   8    1932     277   1
   7   7   8  104841    5324   1
  -9  -7  14   17482    2930  -2
   9   7   8   17482    2930   1
  12  -8   0  109558    2939  -2
 -12   8   8  109558    2939   1
 -10   8   8   24282    1554   1
  -8   8   8   53321    2412   1
   6  -8   4    7487     412  -2
  -6   8   8    7487     412   1
  -4   8   8  282542   14008   1
  -2   8   8   26363    1442   1
   0  -8   8  119788    4275  -2
   0   8   8  119788    4275   1
   2   8   8  101402    4696   1
   4   8   8   62580    3865   1
  -6  -8  12   97951    2028  -2
   6   8   8   97951    2028   1
   8   8   8    1104     293   1
 -11   9   8   20895    1328   1
   9  -9   2   17027    1111  -2
  -9   9   8   17027    1111   1
  -7   9   8   16789    1060   1
  -5   9   8   33706    3416   1
   3  -9   6     661     269  -2
  -3   9   8     661     269   1
  -1   9   8    1488     776   1
   1   9   8    3419     378   1
  -3  -9  10   46679    3008  -2
   3   9   8   46679    3008   1
   5   9   8    6136     479   1
   6 -10   4   33574    1800  -2
  -6  10   8   33574    1800   1
  -4  10   8    2036     351   1
  -2  10   8    2358     383   1
   0 -10   8   17495     676  -2
   0  10   8   17495     676   1
   2  10   8    2012     450   1
 -17   1   9   10496     608   1
  15  -1  -1   17077    2583  -2
 -15   1   9   17077    2583   1
 -13   1   9    2109     433   1
 -11   1   9   21497    1601   1
   9  -1   3  351568   73164  -2
  -9   1   9  351568   73164   1
  -7   1   9   50048    1283   1
 -12   0  10      46     197  -2
  12   0   2      46     197   1
  -6   0  10     102     131  -2
   6   0   6     102     131   1
  -5   1   9    5420     418   1
   3  -1   7  220383    3972  -2
  -3   1   9  220383    3972   1
  -1   1   9  101962    7415   1
   1   1   9   84766    3982   1
  -3  -1  11   74618    7422  -2
   3   1   9   74618    7422   1
   5   1   9  328816   29254   1
   7   1   9   29744    2161   1
  -9  -1  15    3620     326  -2
   9   1   9    3620     326   1
  11   1   9  113364    9139   1
  18  -2  -3  147924    7414  -2
 -18   2   9  147924    7414   1
 -16   2   9     723     460   1
 -14   2   9  190397   13751   1
  12  -2   1   60969   17255  -2
 -12   2   9   60969   17255   1
 -10   2   9  455990   27781   1
  -8   2   9   82436    3971   1
   6  -2   5  843837   34096  -2
  -6   2   9  843837   34096   1
  -4   2   9  340596   16316   1
  -2   2   9  150263   10200   1
   0  -2   9  104597    3610  -2
   0   2   9  104597    3610   1
   2   2   9   10999    1333   1
   4   2   9  248480   22229   1
  -6  -2  13   98593    8497  -2
   6   2   9   98593    8497   1
   8   2   9    2136     260   1
  10   2   9   68065    4067   1
 -12  -2  17  221368    4330  -2
  12   2   9  221368    4330   1
 -17   3   9     724     625   1
  15  -3  -1   82870    3444  -2
 -15   3   9   82870    3444   1
 -13   3   9   40357    2683   1
 -11   3   9   11127     425   1
   9  -3   3  129258   20258  -2
  -9   3   9  129258   20258   1
  -7   3   9   64524    2965   1
  -5   3   9   83512    3894   1
   3  -3   7   73230    4423  -2
  -3   3   9   73230    4423   1
  -1   3   9   76304    3479   1
   1   3   9  228419   12037   1
  -3  -3  11    9981     456  -2
   3   3   9    9981     456   1
   5   3   9   83758    4537   1
   7   3   9    2730     490   1
  -9  -3  15   63881    2141  -2
   9   3   9   63881    2141   1
  11   3   9   87885    9703   1
  13   3   9   53999    6413   1
  18  -4  -3   44896    4358  -2
 -18   4   9   44896    4358   1
 -16   4   9   53217    1499   1
 -14   4   9   31853    1286   1
  12  -4   1   59016    3467  -2
 -12   4   9   59016    3467   1
 -10   4   9   60796   12002   1
  -8   4   9   63644    4441   1
   6  -4   5   26844     835  -2
  -6   4   9   26844     835   1
  -4   4   9   38270    2971   1
  -2   4   9   65548    3801   1
   0  -4   9  144443    5991  -2
   0   4   9  144443    5991   1
   2   4   9   57464    1739   1
   4   4   9  123880    6047   1
  -6  -4  13   62942    1990  -2
   6   4   9   62942    1990   1
   8   4   9     278     292   1
  10   4   9   24136    2405   1
 -12  -4  17   71705   16491  -2
  12   4   9   71705   16491   1
 -17   5   9   41807    1884   1
  15  -5  -1   22517    5248  -2
 -15   5   9   22517    5248   1
 -13   5   9   12845     760   1
 -11   5   9   48634    3309   1
   9  -5   3  137645    9915  -2
  -9   5   9  137645    9915   1
  -7   5   9     566     283   1
  -5   5   9    1696     154   1
   3  -5   7  182335    8533  -2
  -3   5   9  182335    8533   1
  -1   5   9   60309    3319   1
   1   5   9    1953     673   1
  -3  -5  11  101727    7113  -2
   3   5   9  101727    7113   1
   5   5   9  316578   13168   1
   7   5   9     302     273   1
  -9  -5  15   19955    2766  -2
   9   5   9   19955    2766   1
  11   5   9   60820    5479   1
 -16   6   9    2020    1332   1
 -14   6   9   68705   11090   1
  12  -6   1   11703    1385  -2
 -12   6   9   11703    1385   1
 -10   6   9  115461    7916   1
  -8   6   9  117202   12846   1
   6  -6   5  306277    6340  -2
  -6   6   9  306277    6340   1
  -4   6   9  231931    9894   1
  -2   6   9    1204     155   1
   0  -6   9  311021    9771  -2
   0   6   9  311021    9771   1
   2   6   9    2101     256   1
   4   6   9  112838    3298   1
  -6  -6  13   13555    1327  -2
   6   6   9   13555    1327   1
   8   6   9   27182    2517   1
  10   6   9    1009     522   1
 -13   7   9   35310     938   1
 -11   7   9   55857    3150   1
   9  -7   3   12355    1001  -2
  -9   7   9   12355    1001   1
  -7   7   9   59129    2654   1
  -5   7   9  156855    9602   1
   3  -7   7  102690    3859  -2
  -3   7   9  102690    3859   1
  -1   7   9     380     438   1
   1   7   9  194827   16645   1
  -3  -7  11   53894    5780  -2
   3   7   9   53894    5780   1
   5   7   9   40908    3774   1
   7   7   9   50789    2922   1
  -9  -7  15  133752   12973  -2
   9   7   9  133752   12973   1
  12  -8   1   59417    2094  -2
 -12   8   9   59417    2094   1
 -10   8   9   57837    3165   1
  -8   8   9   78702    2443   1
   6  -8   5   42047    2792  -2
  -6   8   9   42047    2792   1
  -4   8   9   44372    1343   1
  -2   8   9  129529    6731   1
   0  -8   9   47825    2785  -2
   0   8   9   47825    2785   1
   2   8   9    4419    1197   1
   4   8   9   32061    1117   1
  -6  -8  13   43839    1580  -2
   6   8   9   43839    1580   1
   9  -9   3   51776    1008  -2
  -9   9   9   51776    1008   1
  -7   9   9    3223     380   1
  -5   9   9     233     281   1
   3  -9   7   94186    4222  -2
  -3   9   9   94186    4222   1
  -1   9   9    2306     290   1
   1   9   9   20979     950   1
  -3  -9  11   51716    2249  -2
   3   9   9   51716    2249   1
   5   9   9   23231    1157   1
   6 -10   5   56895    1482  -2
  -6  10   9   56895    1482   1
  -4  10   9   18929    2104   1
  -2  10   9     403     352   1
   0 -10   9   83100    2468  -2
   0  10   9   83100    2468   1
  18   0  -2   27943    2186  -2
 -18   0  10   27943    2186   1
 -16   0  10    3148     802   1
  12   0   2  214779    8167  -2
 -12   0  10  214779    8167   1
 -10   0  10    1546     139   1
  -8   0  10   58098    3595   1
   6   0   6  493498   37297  -2
  -6   0  10  493498   37297   1
  -4   0  10  173543    7093   1
  -2   0  10  114427    3942   1
   0   0  10   32306     916  -2
   0   0  10   32306     916   1
   2   0  10  105960   18044   1
   4   0  10  102093   15045   1
  -6   0  14  405028    8242  -2
   6   0  10  405028    8242   1
   8   0  10   95883    2438   1
  10   0  10  139045    2820   1
 -12   0  18   31015    1838  -2
  12   0  10   31015    1838   1
 -17   1  10    2910     512   1
  15  -1   0   96609    2010  -2
 -15   1  10   96609    2010   1
 -13   1  10   66893    8837   1
 -11   1  10  203803   10569   1
   9  -1   4   39240    1735  -2
  -9   1  10   39240    1735   1
  -7   1  10   48824    1269   1
  -5   1  10  443717   20976   1
   3  -1   8   45994    1748  -2
  -3   1  10   45994    1748   1
  -1   1  10  245651   18204   1
   1   1  10  194618    4915   1
  -3  -1  12  102246    7535  -2
   3   1  10  102246    7535   1
   5   1  10  164221    9518   1
   7   1  10   86576    6563   1
  -9  -1  16  111075    7574  -2
   9   1  10  111075    7574   1
  11   1  10     424     383   1
  13   1  10   15939    1452   1
  18  -2  -2    4473    1499  -2
 -18   2  10    4473    1499   1
 -16   2  10    4949    3115   1
 -14   2  10    6047     580   1
  12  -2   2   45100    6421  -2
 -12   2  10   45100    6421   1
 -10   2  10     840     165   1
  -8   2  10    1088     123   1
   6  -2   6   42620    3558  -2
  -6   2  10   42620    3558   1
  -4   2  10   71810    3518   1
  -2   2  10   31794    1725   1
   0  -2  10    8680     362  -2
   0   2  10    8680     362   1
   2   2  10   17369    1594   1
   4   2  10   86864    5149   1
  -6  -2  14   72399    2922  -2
   6   2  10   72399    2922   1
   8   2  10   40745     930   1
  10   2  10   10838     725   1
 -12  -2  18    7739    1043  -2
  12   2  10    7739    1043   1
 -17   3  10     801     478   1
  15  -3   0  159340   85088  -2
 -15   3  10  159340   85088   1
 -13   3  10  166206   12663   1
 -11   3  10  191433    4054   1
   9  -3   4   26539    1704  -2
  -9   3  10   26539    1704   1
  -7   3  10    6698     435   1
  -5   3  10  393378    7758   1
   3  -3   8   78047    2425  -2
  -3   3  10   78047    2425   1
  -1   3  10   33968    1757   1
   1   3  10  222340   13647   1
  -3  -3  12  317162   19026  -2
   3   3  10  317162   19026   1
   5   3  10    5745     337   1
   7   3  10    3482     356   1
  -9  -3  16  151630   12857  -2
   9   3  10  151630   12857   1
  11   3  10   30779    1329   1
 -16   4  10   15211    2002   1
  12  -4   2  243710    7415  -2
 -12   4  10  243710    7415   1
 -10   4  10     252     200   1
  -8   4  10    9645     460   1
   6  -4   6  159735    6940  -2
  -6   4  10  159735    6940   1
  -4   4  10   48880    3416   1
  -2   4  10    2123     224   1
   0  -4  10   85265    5620  -2
   0   4  10   85265    5620   1
   2   4  10   72051    3767   1
   4   4  10   90584    7100   1
  -6  -4  14  168132    2916  -2
   6   4  10  168132    2916   1
   8   4  10   22748     736   1
  10   4  10   87112    1827   1
 -12  -4  18   15360    2172  -2
  12   4  10   15360    2172   1
 -17   5  10    1093    1331   1
  15  -5   0   20472    6668  -2
 -15   5  10   20472    6668   1
 -13   5  10   69186   11725   1
 -11   5  10   47748    3528   1
   9  -5   4  158197   15039  -2
  -9   5  10  158197   15039   1
  -7   5  10   27633    1254   1
  -5   5  10   26917    1604   1
   3  -5   8   13539     606  -2
  -3   5  10   13539     606   1
  -1   5  10  316090    5247   1
   1   5  10    1421     243   1
  -3  -5  12   69880    5631  -2
   3   5  10   69880    5631   1
   5   5  10  101355    9321   1
   7   5  10   56494    3576   1
  -9  -5  16   64229   10340  -2
   9   5  10   64229   10340   1
  11   5  10   37072    1701   1
 -16   6  10    1863     915   1
 -14   6  10     465     377   1
  12  -6   2   96903    2072  -2
 -12   6  10   96903    2072   1
 -10   6  10    1064     495   1
  -8   6  10   12016     594   1
   6  -6   6  115329    8181  -2
  -6   6  10  115329    8181   1
  -4   6  10   77079    2539   1
  -2   6  10   21760    1198   1
   0  -6  10  188547    4121  -2
   0   6  10  188547    4121   1
   2   6  10  103229    3652   1
   4   6  10   45410    2744   1
  -6  -6  14   67946    3600  -2
   6   6  10   67946    3600   1
   8   6  10   99740    3575   1
 -13   7  10   56869    2810   1
 -11   7  10   10554    1082   1
   9  -7   4   46998    2556  -2
  -9   7  10   46998    2556   1
  -7   7  10     913     377   1
  -5   7  10  161982    5282   1
   3  -7   8   57979    1637  -2
  -3   7  10   57979    1637   1
  -1   7  10   31557    2239   1
   1   7  10   16701     814   1
  -3  -7  12  223903    7975  -2
   3   7  10  223903    7975   1
   5   7  10     474     283   1
   7   7  10     404     300   1
  12  -8   2   41020    2339  -2
 -12   8  10   41020    2339   1
 -10   8  10   26281     908   1
  -8   8  10   56068    1080   1
   6  -8   6  144261   14841  -2
  -6   8  10  144261   14841   1
  -4   8  10    2218     426   1
  -2   8  10   31001    1840   1
   0  -8  10  132367    8302  -2
   0   8  10  132367    8302   1
   2   8  10    6611     503   1
   4   8  10   27126    2768   1
  -6  -8  14   84177    4828  -2
   6   8  10   84177    4828   1
   9  -9   4  101848    2661  -2
  -9   9  10  101848    2661   1
  -7   9  10   36301     916   1
  -5   9  10    1605     490   1
   3  -9   8   52494    2795  -2
  -3   9  10   52494    2795   1
  -1   9  10  116287    7380   1
   1   9  10      51     287   1
  -3  -9  12   36879     933  -2
   3   9  10   36879     933   1
 -17   1  11     -34     624   1
  15  -1   1  236947   23451  -2
 -15   1  11  236947   23451   1
 -13   1  11   52134    3456   1
 -11   1  11    7320     356   1
   9  -1   5   91924    2869  -2
  -9   1  11   91924    2869   1
  -7   1  11  260086    8516   1
  -5   1  11   70502    1354   1
 -18   0  12    -377    1084  -2
  18   0   0    -377    1084   1
 -12   0  12     454     368  -2
  12   0   4     454     368   1
  -6   0  12      51     254  -2
   6   0   8      51     254   1
   3  -1   9   48837    2289  -2
  -3   1  11   48837    2289   1
  -1   1  11  130684    7492   1
   1   1  11   89439    4953   1
  -3  -1  13  199871   29857  -2
   3   1  11  199871   29857   1
   5   1  11   42824    2604   1
   7   1  11   32179    1652   1
  -9  -1  17  103285    6113  -2
   9   1  11  103285    6113   1
  11   1  11    8166     837   1
 -16   2  11    6428    2193   1
 -14   2  11  270170   15607   1
  12  -2   3   55921    3501  -2
 -12   2  11   55921    3501   1
 -10   2  11   66481    3178   1
  -8   2  11  217710   21449   1
   6  -2   7  674458   28741  -2
  -6   2  11  674458   28741   1
  -4   2  11   12135     542   1
  -2   2  11   63313    3531   1
   0  -2  11 1550490   23058  -2
   0   2  11 1550490   23058   1
   2   2  11  290460   22150   1
   4   2  11   74639    5351   1
  -6  -2  15   36043    2271  -2
   6   2  11   36043    2271   1
   8   2  11  525921   11981   1
  10   2  11     678     308   1
 -12  -2  19    2153     800  -2
  12   2  11    2153     800   1
  15  -3   1   27355    3776  -2
 -15   3  11   27355    3776   1
 -13   3  11    2642     602   1
 -11   3  11   34428    1905   1
   9  -3   5   31886    1594  -2
  -9   3  11   31886    1594   1
  -7   3  11   57679    3046   1
  -5   3  11   31331    1660   1
   3  -3   9    7818     874  -2
  -3   3  11    7818     874   1
  -1   3  11   77520    6294   1
   1   3  11  119344    7708   1
  -3  -3  13  148334   12553  -2
   3   3  11  148334   12553   1
   5   3  11    1014     232   1
   7   3  11    3135     326   1
  -9  -3  17  104034    5576  -2
   9   3  11  104034    5576   1
  11   3  11     548     708   1
 -16   4  11   55004    7001   1
 -14   4  11   33477    1981   1
  12  -4   3   13171    2593  -2
 -12   4  11   13171    2593   1
 -10   4  11   64147    5354   1
  -8   4  11   20368     929   1
   6  -4   7   50300    3271  -2
  -6   4  11   50300    3271   1
  -4   4  11   14267    1180   1
  -2   4  11     404     197   1
   0  -4  11    1110     242  -2
   0   4  11    1110     242   1
   2   4  11   17060    1583   1
   4   4  11   19026    1490   1
  -6  -4  15   49618    4393  -2
   6   4  11   49618    4393   1
   8   4  11   14600    1074   1
  10   4  11   44695    4285   1
  15  -5   1  132513    4741  -2
 -15   5  11  132513    4741   1
 -13   5  11   36495    1233   1
 -11   5  11    1880     308   1
   9  -5   5   46610    2049  -2
  -9   5  11   46610    2049   1
  -7   5  11  118817    6252   1
  -5   5  11    1179     218   1
   3  -5   9  111068    6207  -2
  -3   5  11  111068    6207   1
  -1   5  11   41071    2459   1
   1   5  11   94989    4706   1
  -3  -5  13  104762   11023  -2
   3   5  11  104762   11023   1
   5   5  11    4962     440   1
   7   5  11   44421    2765   1
  -9  -5  17   96560    4301  -2
   9   5  11   96560    4301   1
 -14   6  11   88901    8161   1
  12  -6   3   28601    2289  -2
 -12   6  11   28601    2289   1
 -10   6  11   85482    7174   1
  -8   6  11   33365    1412   1
   6  -6   7   85301    3611  -2
  -6   6  11   85301    3611   1
  -4   6  11   50741    2297   1
  -2   6  11   74951    1397   1
   0  -6  11  282280    5760  -2
   0   6  11  282280    5760   1
   2   6  11   27914     725   1
   4   6  11   76297    2958   1
  -6  -6  15   22116    1236  -2
   6   6  11   22116    1236   1
   8   6  11  126174    3430   1
 -13   7  11   12172     708   1
 -11   7  11   60901    4483   1
   9  -7   5   31160     945  -2
  -9   7  11   31160     945   1
  -7   7  11    2021     703   1
  -5   7  11   20590    1180   1
   3  -7   9   64514    3810  -2
  -3   7  11   64514    3810   1
  -1   7  11    3687     405   1
   1   7  11   12739     599   1
  -3  -7  13    4636     352  -2
   3   7  11    4636     352   1
   5   7  11    7173     475   1
   7   7  11     163     360   1
  12  -8   3    8388    1006  -2
 -12   8  11    8388    1006   1
 -10   8  11   11443    2269   1
  -8   8  11    8577     583   1
   6  -8   7   55304    4069  -2
  -6   8  11   55304    4069   1
  -4   8  11     843     364   1
  -2   8  11    3314     546   1
   0  -8  11    6740     508  -2
   0   8  11    6740     508   1
   2   8  11     401     310   1
   4   8  11     633     367   1
   9  -9   5   33109    2297  -2
  -9   9  11   33109    2297   1
  -7   9  11   34251    9103   1
  -5   9  11      99     387   1
   3  -9   9   60699    3450  -2
  -3   9  11   60699    3450   1
  -1   9  11    1147     315   1
   1   9  11   10217     509   1
  18   0   0   50117    2580  -2
 -18   0  12   50117    2580   1
 -14   0  12   64125    2309   1
  12   0   4  119697    4416  -2
 -12   0  12  119697    4416   1
 -10   0  12  128261    3205   1
  -8   0  12    2759     263   1
   6   0   8  409857   27507  -2
  -6   0  12  409857   27507   1
  -4   0  12    6020     338   1
  -2   0  12  318485    6787   1
   0   0  12    2580     589  -2
   0   0  12    2580     589   1
   2   0  12   25775    3598   1
   4   0  12   20107    3181   1
  -6   0  16  182634    2632  -2
   6   0  12  182634    2632   1
   8   0  12    5423     761   1
  10   0  12    4029    1024   1
 -17   1  12    8088    1427   1
  15  -1   2   18607    3965  -2
 -15   1  12   18607    3965   1
 -13   1  12   28060    2306   1
 -11   1  12   51473    1545   1
   9  -1   6  128289   14563  -2
  -9   1  12  128289   14563   1
  -7   1  12    2792     221   1
  -5   1  12  228922    2349   1
   3  -1  10   76460   13233  -2
  -3   1  12   76460   13233   1
  -1   1  12  299083   21654   1
   1   1  12    8513     671   1
  -3  -1  14  114183    6569  -2
   3   1  12  114183    6569   1
   5   1  12   19667     659   1
   7   1  12  175646    8318   1
  -9  -1  18   77255    5316  -2
   9   1  12   77255    5316   1
  11   1  12    1447     511   1
  18  -2   0    3678    2046  -2
 -18   2  12    3678    2046   1
 -16   2  12   29121    2366   1
 -14   2  12   32063    2224   1
  12  -2   4   28770     915  -2
 -12   2  12   28770     915   1
 -10   2  12    1639     178   1
  -8   2  12   36406    2552   1
   6  -2   8   23400    1959  -2
  -6   2  12   23400    1959   1
  -4   2  12   23800     511   1
  -2   2  12    3503     271   1
   0  -2  12    6808     408  -2
   0   2  12    6808     408   1
   2   2  12   14076     739   1
   4   2  12   73855    2642   1
  -6  -2  16   31762    2029  -2
   6   2  12   31762    2029   1
   8   2  12    3420     403   1
  10   2  12    7360     541   1
 -17   3  12   64224    4343   1
  15  -3   2   60695    1840  -2
 -15   3  12   60695    1840   1
 -13   3  12    3974     430   1
 -11   3  12     484     216   1
   9  -3   6  184342    8868  -2
  -9   3  12  184342    8868   1
  -7   3  12   92673    1867   1
  -5   3  12   91492    3796   1
   3  -3  10  288843   26355  -2
  -3   3  12  288843   26355   1
  -1   3  12  223829   14436   1
   1   3  12   18598    1351   1
  -3  -3  14   43797    1214  -2
   3   3  12   43797    1214   1
   5   3  12   73526    3473   1
   7   3  12  230320   12200   1
  -9  -3  18    2414     452  -2
   9   3  12    2414     452   1
 -16   4  12  179321   13810   1
 -14   4  12   21805    3646   1
  12  -4   4  120093    8035  -2
 -12   4  12  120093    8035   1
 -10   4  12  113856    8988   1
  -8   4  12   24324    1796   1
   6  -4   8  352452   23367  -2
  -6   4  12  352452   23367   1
  -4   4  12   35975    1669   1
  -2   4  12   96173    3786   1
   0  -4  12   14864     478  -2
   0   4  12   14864     478   1
   2   4  12   37199    1712   1
   4   4  12    5026     362   1
  -6  -4  16   60391    3939  -2
   6   4  12   60391    3939   1
   8   4  12    3639     440   1
  10   4  12     842     615   1
 -13   5  12    8881    1234   1
 -11   5  12   98999    4809   1
   9  -5   6   20645     937  -2
  -9   5  12   20645     937   1
  -7   5  12    2164     514   1
  -5   5  12  130722    3696   1
   3  -5  10   95255    4468  -2
  -3   5  12   95255    4468   1
  -1   5  12     344     215   1
   1   5  12   89927    3132   1
  -3  -5  14  154104   10959  -2
   3   5  12  154104   10959   1
   5   5  12      37     241   1
   7   5  12   16083    1418   1
  -9  -5  18  210449    9709  -2
   9   5  12  210449    9709   1
 -14   6  12   17447    3821   1
  12  -6   4   72455    1906  -2
 -12   6  12   72455    1906   1
 -10   6  12   39239    1427   1
  -8   6  12   86149    2408   1
   6  -6   8   41905    1431  -2
  -6   6  12   41905    1431   1
  -4   6  12   65739    5552   1
  -2   6  12   91440    4313   1
   0  -6  12  165304    4837  -2
   0   6  12  165304    4837   1
   2   6  12   26764    1209   1
   4   6  12   56802    3285   1
  -6  -6  16   79689    3387  -2
   6   6  12   79689    3387   1
   8   6  12   34106    1230   1
 -13   7  12    2786     433   1
 -11   7  12    2972     445   1
   9  -7   6   78860    7111  -2
  -9   7  12   78860    7111   1
  -7   7  12   64338    5148   1
  -5   7  12   13998    1541   1
   3  -7  10  167884   10156  -2
  -3   7  12  167884   10156   1
  -1   7  12  113358    4288   1
   1   7  12    6175    1200   1
  -3  -7  14    8007     545  -2
   3   7  12    8007     545   1
   5   7  12   68537    3382   1
 -10   8  12   37099    4122   1
  -8   8  12   27857     976   1
   6  -8   8  112558   10139  -2
  -6   8  12  112558   10139   1
  -4   8  12   29076    1165   1
  -2   8  12   27913    2153   1
   0  -8  12      60     372  -2
   0   8  12      60     372   1
   2   8  12   50316    1607   1
   4   8  12    8218     900   1
  -7   9  12    1222     471   1
  -5   9  12   63638    5771   1
   3  -9  10   48355    2031  -2
  -3   9  12   48355    2031   1
  -1   9  12     438     358   1
 -17   1  13   64964    6405   1
  15  -1   3   28465   10014  -2
 -15   1  13   28465   10014   1
 -13   1  13    7583    1927   1
 -11   1  13  304472    7778   1
   9  -1   7   52795    8152  -2
  -9   1  13   52795    8152   1
  -7   1  13    7781     533   1
  -5   1  13  326123    5831   1
   3  -1  11  294152   10934  -2
  -3   1  13  294152   10934   1
  -1   1  13    7404     366   1
   1   1  13   16257     968   1
  -3  -1  15  235195    6576  -2
   3   1  13  235195    6576   1
   5   1  13   77327    1852   1
   7   1  13   27824    1239   1
  -9  -1  19   49822    5868  -2
   9   1  13   49822    5868   1
  18  -2   1  100484    6898  -2
 -18   2  13  100484    6898   1
 -16   2  13   12365    1695   1
 -14   2  13    3940     563   1
  12  -2   5  286055   33913  -2
 -12   2  13  286055   33913   1
 -10   2  13  197413    6642   1
  -8   2  13   68183    2623   1
   6  -2   9   46000    4244  -2
  -6   2  13   46000    4244   1
  -4   2  13  174419    2078   1
  -2   2  13  414708   24173   1
   0  -2  13     824     271  -2
   0   2  13     824     271   1
   2   2  13    4669     535   1
   4   2  13  278570   11289   1
  -6  -2  17   32360    1767  -2
   6   2  13   32360    1767   1
   8   2  13  105992    1940   1
  10   2  13    8502    1203   1
 -17   3  13   63495    2323   1
  15  -3   3    3472    1816  -2
 -15   3  13    3472    1816   1
 -13   3  13   21674    1500   1
 -11   3  13  229946    8958   1
   9  -3   7   42710    1198  -2
  -9   3  13   42710    1198   1
  -7   3  13   55876    3322   1
  -5   3  13   25957     977   1
   3  -3  11  182670    6926  -2
  -3   3  13  182670    6926   1
  -1   3  13   16665    1058   1
 -12   0  14     220     258  -2
  12   0   6     220     258   1
  -6   0  14     -33     219  -2
   6   0  10     -33     219   1
   1   3  13     742     215   1
  -3  -3  15  178221   13569  -2
   3   3  13  178221   13569   1
   5   3  13    3730     396   1
   7   3  13   82441    4249   1
  -9  -3  19   38937    7738  -2
   9   3  13   38937    7738   1
 -16   4  13    3359     769   1
 -14   4  13    3067     524   1
  12  -4   5   33112    6822  -2
 -12   4  13   33112    6822   1
 -10   4  13   47103    5317   1
  -8   4  13     243     259   1
   6  -4   9   48488    4655  -2
  -6   4  13   48488    4655   1
  -4   4  13   25715    1401   1
  -2   4  13   55711    2019   1
   0  -4  13   15503     605  -2
   0   4  13   15503     605   1
   2   4  13    4537     460   1
   4   4  13   44151    2320   1
  -6  -4  17   54130    5460  -2
   6   4  13   54130    5460   1
   8   4  13   26660    1190   1
  15  -5   3   26683    1280  -2
 -15   5  13   26683    1280   1
 -13   5  13    1159     371   1
 -11   5  13  160900    3641   1
   9  -5   7   92316   13803  -2
  -9   5  13   92316   13803   1
  -7   5  13   65536    4408   1
  -5   5  13  110694    3430   1
   3  -5  11  148049    7071  -2
  -3   5  13  148049    7071   1
  -1   5  13     952     250   1
   1   5  13   10809     555   1
  -3  -5  15  103420    3683  -2
   3   5  13  103420    3683   1
   5   5  13   68075    4353   1
   7   5  13     353     363   1
 -14   6  13     262     506   1
  12  -6   5   80626    2067  -2
 -12   6  13   80626    2067   1
 -10   6  13   22227    2364   1
  -8   6  13    3687     375   1
   6  -6   9   18058     573  -2
  -6   6  13   18058     573   1
  -4   6  13   32484    2002   1
  -2   6  13   32408     877   1
   0  -6  13  153918    6910  -2
   0   6  13  153918    6910   1
   2   6  13   47158    1626   1
   4   6  13  102796    7508   1
  -6  -6  17    6709     467  -2
   6   6  13    6709     467   1
 -11   7  13   95280    6525   1
   9  -7   7    7575    1049  -2
  -9   7  13    7575    1049   1
  -7   7  13  112874    8989   1
  -5   7  13    1000     362   1
   3  -7  11    6458     476  -2
  -3   7  13    6458     476   1
  -1   7  13   92130    5457   1
   1   7  13   56416    3193   1
  -3  -7  15  113389    7844  -2
   3   7  13  113389    7844   1
   5   7  13    8549     962   1
 -10   8  13    1639     626   1
  -8   8  13   16159     963   1
   6  -8   9   44659    7498  -2
  -6   8  13   44659    7498   1
  -4   8  13   36563    1241   1
  -2   8  13    1132     415   1
   0  -8  13   15825    1257  -2
   0   8  13   15825    1257   1
   2   8  13   52871    1455   1
  12   0   6  328839   29631  -2
 -12   0  14  328839   29631   1
 -10   0  14   53371     998   1
  -8   0  14   68034    1406   1
   6   0  10  576056    9224  -2
  -6   0  14  576056    9224   1
  -4   0  14  457030   20904   1
  -2   0  14  255041   12564   1
   0   0  14  111386   16091  -2
   0   0  14  111386   16091   1
   2   0  14  725996   58107   1
   4   0  14   41745    1819   1
  -6   0  18   32281    1325  -2
   6   0  14   32281    1325   1
   8   0  14  229813    8117   1
 -17   1  14   24872    1197   1
  15  -1   4   14592    3537  -2
 -15   1  14   14592    3537   1
 -13   1  14   85375    7270   1
 -11   1  14   11819     740   1
   9  -1   8   19249     806  -2
  -9   1  14   19249     806   1
  -7   1  14   15404    1572   1
  -5   1  14   48166    3407   1
   3  -1  12  103463   10162  -2
  -3   1  14  103463   10162   1
  -1   1  14    5809     573   1
   1   1  14   18151    1134   1
  -3  -1  16  291564    4946  -2
   3   1  14  291564    4946   1
   5   1  14   28551     919   1
   7   1  14    4862     606   1
  -9  -1  20   50234    3473  -2
   9   1  14   50234    3473   1
 -16   2  14   15368    1218   1
 -14   2  14   31897    5396   1
  12  -2   6   12407     692  -2
 -12   2  14   12407     692   1
 -10   2  14   23108     995   1
  -8   2  14   49229    2309   1
   6  -2  10   71550    4492  -2
  -6   2  14   71550    4492   1
  -4   2  14     588     213   1
  -2   2  14     608     198   1
   0  -2  14     219     275  -2
   0   2  14     219     275   1
   2   2  14    1219     353   1
   4   2  14    8973     835   1
  -6  -2  18   26726    3591  -2
   6   2  14   26726    3591   1
   8   2  14     262     337   1
 -17   3  14    -538     538   1
  15  -3   4   78186   22409  -2
 -15   3  14   78186   22409   1
 -13   3  14  136079    6922   1
 -11   3  14   57268    1694   1
   9  -3   8   19205     769  -2
  -9   3  14   19205     769   1
  -7   3  14   68527    3819   1
  -5   3  14   82253    2823   1
   3  -3  12   50438     862  -2
  -3   3  14   50438     862   1
  -1   3  14     102     192   1
   1   3  14   24482    2146   1
  -3  -3  16  220666    9292  -2
   3   3  14  220666    9292   1
   5   3  14     546     300   1
   7   3  14    1664     386   1
 -16   4  14   41170    3165   1
 -14   4  14    3837     864   1
  12  -4   6  194316   17060  -2
 -12   4  14  194316   17060   1
 -10   4  14   10401    1039   1
  -8   4  14   22643    1102   1
   6  -4  10  218504    9136  -2
  -6   4  14  218504    9136   1
  -4   4  14  106561    9185   1
  -2   4  14  113489    5756   1
   0  -4  14   43007    1580  -2
   0   4  14   43007    1580   1
   2   4  14  227225   14476   1
   4   4  14    2858     345   1
  -6  -4  18   42938    3356  -2
   6   4  14   42938    3356   1
   8   4  14   86725    3604   1
  15  -5   4   22992    4490  -2
 -15   5  14   22992    4490   1
 -13   5  14   10079    2763   1
 -11   5  14   64045    3758   1
   9  -5   8   39436    2340  -2
  -9   5  14   39436    2340   1
  -7   5  14      89     235   1
  -5   5  14    1163     300   1
   3  -5  12  116748   14102  -2
  -3   5  14  116748   14102   1
  -1   5  14   13922    1911   1
   1   5  14    1462     379   1
  -3  -5  16  116197    7469  -2
   3   5  14  116197    7469   1
   5   5  14     888     356   1
   7   5  14    7227    1109   1
  12  -6   6   26461    1984  -2
 -12   6  14   26461    1984   1
 -10   6  14   15155     675   1
  -8   6  14   48154    1681   1
   6  -6  10   67942    4310  -2
  -6   6  14   67942    4310   1
  -4   6  14    7772     914   1
  -2   6  14   13530    1275   1
   0  -6  14     783     319  -2
   0   6  14     783     319   1
   2   6  14    4541     400   1
   4   6  14    2019     402   1
 -11   7  14    9157    1614   1
   9  -7   8   17680    1265  -2
  -9   7  14   17680    1265   1
  -7   7  14   31271    3874   1
  -5   7  14   52635    1574   1
   3  -7  12    4827     481  -2
  -3   7  14    4827     481   1
  -1   7  14   43858    1392   1
   1   7  14   16350    1178   1
  -3  -7  16   36723    3196  -2
   3   7  14   36723    3196   1
  -8   8  14   85504    5372   1
   6  -8  10   82924   16494  -2
  -6   8  14   82924   16494   1
  -4   8  14    9878     674   1
  -2   8  14   84731    3924   1
   0  -8  14   12001     989  -2
   0   8  14   12001     989   1
 -17   1  15    3113     712   1
  15  -1   5  128184    3209  -2
 -15   1  15  128184    3209   1
 -13   1  15   17577     530   1
 -11   1  15   27169     786   1
   9  -1   9    3653     336  -2
  -9   1  15    3653     336   1
  -7   1  15  113640    3690   1
  -5   1  15     564     160   1
   3  -1  13  205209    7978  -2
  -3   1  15  205209    7978   1
  -1   1  15   36358    1273   1
   1   1  15  100766    5138   1
  -3  -1  17   62029    7524  -2
   3   1  15   62029    7524   1
   5   1  15    4828     515   1
   7   1  15  136334    3927   1
 -16   2  15   94598    3774   1
 -14   2  15   93666    5356   1
  12  -2   7   81541    7384  -2
 -12   2  15   81541    7384   1
 -10   2  15     478     232   1
  -8   2  15   45216    2307   1
   6  -2  11   21591    1429  -2
  -6   2  15   21591    1429   1
  -4   2  15  133492    3454   1
  -2   2  15    9886     550   1
   0  -2  15   50563    1187  -2
   0   2  15   50563    1187   1
   2   2  15     720     289   1
   4   2  15   14204     675   1
  -6  -2  19   61098   11036  -2
   6   2  15   61098   11036   1
   8   2  15   69823    1812   1
  15  -3   5   20847    6235  -2
 -15   3  15   20847    6235   1
 -13   3  15    7995     520   1
 -11   3  15   30401    1993   1
   9  -3   9   61736    3357  -2
  -9   3  15   61736    3357   1
  -7   3  15    9202     840   1
  -5   3  15   18856    1025   1
   3  -3  13  223403   10195  -2
  -3   3  15  223403   10195   1
  -1   3  15    5350     331   1
   1   3  15   15968    1117   1
  -3  -3  17  147178   23567  -2
   3   3  15  147178   23567   1
   5   3  15   49660    3803   1
   7   3  15   52470    2431   1
 -14   4  15   13016    1031   1
  12  -4   7   64190    2378  -2
 -12   4  15   64190    2378   1
 -10   4  15   11367    1359   1
  -8   4  15   49163    3749   1
   6  -4  11   77478    1336  -2
  -6   4  15   77478    1336   1
  -4   4  15   35180    2657   1
  -2   4  15   14838    1237   1
   0  -4  15  206314   11979  -2
   0   4  15  206314   11979   1
   2   4  15   27139    1940   1
   4   4  15   18078     684   1
  -6  -4  19   31871    1651  -2
   6   4  15   31871    1651   1
 -13   5  15   18113    1388   1
 -11   5  15    5537     440   1
   9  -5   9   28411    1645  -2
  -9   5  15   28411    1645   1
  -7   5  15  152565    8288   1
  -5   5  15   15429    1090   1
   3  -5  13   99261    3103  -2
  -3   5  15   99261    3103   1
  -1   5  15   64858    6443   1
   1   5  15  134212    8925   1
  -3  -5  17  104462   10666  -2
   3   5  15  104462   10666   1
   5   5  15     237     346   1
  12  -6   7  133034    5182  -2
 -12   6  15  133034    5182   1
 -10   6  15   19740    1263   1
  -8   6  15   87021    4775   1
   6  -6  11   25356     984  -2
  -6   6  15   25356     984   1
  -4   6  15   73963    3968   1
  -2   6  15    1329     330   1
   0  -6  15   14714    1005  -2
   0   6  15   14714    1005   1
   2   6  15    2349     350   1
   4   6  15   14377    1563   1
   9  -7   9  103697    8019  -2
  -9   7  15  103697    8019   1
  -7   7  15    1587     475   1
  -5   7  15     890     398   1
   3  -7  13  157987    4001  -2
  -3   7  15  157987    4001   1
  -1   7  15   27319     956   1
   1   7  15    1460     390   1
 -14   0  16   10621    1038   1
  12   0   8   50147   14909  -2
 -12   0  16   50147   14909   1
 -10   0  16  133089    2142   1
  -8   0  16  378585   15929   1
   6   0  12  106830   13275  -2
  -6   0  16  106830   13275   1
  -4   0  16   17593     564   1
  -2   0  16  342481    3731   1
   0   0  16  318562   28487  -2
   0   0  16  318562   28487   1
   2   0  16     692     350   1
   4   0  16   65261    1814   1
  -6   0  20  361749    4585  -2
   6   0  16  361749    4585   1
  15  -1   6   21661    1151  -2
 -15   1  16   21661    1151   1
 -13   1  16   11948     558   1
 -11   1  16   53213    1356   1
   9  -1  10  153051    6190  -2
  -9   1  16  153051    6190   1
  -7   1  16   10965     419   1
  -5   1  16    6352     373   1
   3  -1  14  243795   12069  -2
  -3   1  16  243795   12069   1
  -1   1  16   78670    1238   1
   1   1  16   10942     709   1
  -3  -1  18   25441     869  -2
   3   1  16   25441     869   1
   5   1  16   89368    4440   1
   7   1  16   11368    1195   1
 -16   2  16   11943    1341   1
 -14   2  16      91     534   1
  12  -2   8    2487     410  -2
 -12   2  16    2487     410   1
 -10   2  16    8437    1620   1
  -8   2  16     843     283   1
   6  -2  12   18988    3357  -2
  -6   2  16   18988    3357   1
  -4   2  16   12537     597   1
  -2   2  16   14440    1051   1
   0  -2  16    3070     431  -2
   0   2  16    3070     431   1
 -12   0  16     -31     437  -2
  12   0   8     -31     437   1
 -12   0  18      -4     494  -2
  12   0  10      -4     494   1
  -6   0  16      58     372  -2
   6   0  12      58     372   1
  -6   0  18     113     421  -2
   6   0  14     113     421   1
  -6   0  20    -123     508  -2
   6   0  16    -123     508   1
   2   2  16    1231     326   1
   4   2  16   11191    1106   1
  -6  -2  20    4506     489  -2
   6   2  16    4506     489   1
  15  -3   6    9202    3680  -2
 -15   3  16    9202    3680   1
 -13   3  16    5342     659   1
 -11   3  16   56930    3826   1
   9  -3  10  190150    4974  -2
  -9   3  16  190150    4974   1
  -7   3  16    1475     273   1
  -5   3  16    2317     319   1
   3  -3  14  253017    6484  -2
  -3   3  16  253017    6484   1
  -1   3  16  103912    6792   1
   1   3  16     111     241   1
  -3  -3  18    3870     459  -2
   3   3  16    3870     459   1
   5   3  16   76396    3393   1
 -14   4  16    1012    1108   1
  12  -4   8    9879    1073  -2
 -12   4  16    9879    1073   1
 -10   4  16   57620    3656   1
  -8   4  16  160044   11184   1
   6  -4  12   42485    5130  -2
  -6   4  16   42485    5130   1
  -4   4  16    5831     440   1
  -2   4  16  179193   11645   1
   0  -4  16  152287    6226  -2
   0   4  16  152287    6226   1
   2   4  16   51164    1891   1
   4   4  16    1496     409   1
 -13   5  16   50629    2159   1
 -11   5  16   18139    1918   1
   9  -5  10   90732   11477  -2
  -9   5  16   90732   11477   1
  -7   5  16    5918     957   1
  -5   5  16   17847    1453   1
   3  -5  14  129178    5391  -2
  -3   5  16  129178    5391   1
  -1   5  16    1271     395   1
   1   5  16   34701    1884   1
  -3  -5  18   57518    4047  -2
   3   5  16   57518    4047   1
 -10   6  16   12528     582   1
  -8   6  16     521     380   1
   6  -6  12   64421   10214  -2
  -6   6  16   64421   10214   1
  -4   6  16    7260     567   1
  -2   6  16   19558    1906   1
   0  -6  16      -5     416  -2
   0   6  16      -5     416   1
   2   6  16    6767     783   1
  -7   7  16    5584     717   1
  -5   7  16   23248     825   1
   3  -7  14   36030    4203  -2
  -3   7  16   36030    4203   1
  -1   7  16   18521    1961   1
  15  -1   7   44486   12289  -2
 -15   1  17   44486   12289   1
 -13   1  17   20754    2003   1
 -11   1  17   24579     667   1
   9  -1  11   58995   10528  -2
  -9   1  17   58995   10528   1
  -7   1  17    1530     346   1
  -5   1  17   40883    1309   1
   3  -1  15   74478    2624  -2
  -3   1  17   74478    2624   1
  -1   1  17    1136     273   1
   1   1  17    8037     454   1
  -3  -1  19  120002    2127  -2
   3   1  17  120002    2127   1
   5   1  17   79801    5861   1
 -14   2  17   63521    1932   1
  12  -2   9  199137   17786  -2
 -12   2  17  199137   17786   1
 -10   2  17  104243    3875   1
  -8   2  17  166515    7172   1
   6  -2  13   22957    3176  -2
  -6   2  17   22957    3176   1
  -4   2  17  253272   10864   1
  -2   2  17    2049     313   1
   0  -2  17   72244    7441  -2
   0   2  17   72244    7441   1
   2   2  17   59110    2972   1
   4   2  17  157924   13453   1
 -13   3  17    6202    1658   1
 -11   3  17    4013     392   1
   9  -3  11   77298    9702  -2
  -9   3  17   77298    9702   1
  -7   3  17   63348    2554   1
  -5   3  17     361     286   1
   3  -3  15  129280   14446  -2
  -3   3  17  129280   14446   1
  -1   3  17    1004     274   1
   1   3  17   34336    2761   1
  -3  -3  19   39619    2006  -2
   3   3  17   39619    2006   1
  12  -4   9   67680    3116  -2
 -12   4  17   67680    3116   1
 -10   4  17   55902    2785   1
  -8   4  17   54587    2355   1
   6  -4  13   63565    2186  -2
  -6   4  17   63565    2186   1
  -4   4  17   22448    1120   1
  -2   4  17   58519    3554   1
   0  -4  17   46265    3327  -2
   0   4  17   46265    3327   1
   2   4  17     197     353   1
 -11   5  17  110360    8255   1
   9  -5  11   78054    9585  -2
  -9   5  17   78054    9585   1
  -7   5  17     333     435   1
  -5   5  17   52280    3932   1
   3  -5  15  145658    5158  -2
  -3   5  17  145658    5158   1
  -1   5  17    1356     348   1
   1   5  17    3011     498   1
  -8   6  17  103848   15668   1
   6  -6  13    4468     684  -2
  -6   6  17    4468     684   1
  -4   6  17   71996    2462   1
  -2   6  17     196     338   1
 -14   0  18  300478    7123   1
  12   0  10   57007    1977  -2
 -12   0  18   57007    1977   1
 -10   0  18    9348     750   1
  -8   0  18   40084    1371   1
   6   0  14   65657    2793  -2
  -6   0  18   65657    2793   1
  -4   0  18    2605     450   1
  -2   0  18   19878    1092   1
   0   0  18    5135     791  -2
   0   0  18    5135     791   1
   2   0  18   61068    3441   1
   4   0  18    1364     629   1
 -13   1  18   98384    4156   1
 -11   1  18   52231    2605   1
   9  -1  12   65947    4680  -2
  -9   1  18   65947    4680   1
  -7   1  18    3717     368   1
  -5   1  18   60703    1498   1
   3  -1  16   39897    1117  -2
  -3   1  18   39897    1117   1
  -1   1  18   48592    1897   1
   1   1  18   41866    1136   1
  -3  -1  20    1545     491  -2
   3   1  18    1545     491   1
 -14   2  18    1541     730   1
  12  -2  10    5109    1112  -2
 -12   2  18    5109    1112   1
 -10   2  18    3483     412   1
  -8   2  18    7694     755   1
   6  -2  14   46600    2409  -2
  -6   2  18   46600    2409   1
  -4   2  18    6647     452   1
  -2   2  18    2780     370   1
   0  -2  18   60340    7109  -2
   0   2  18   60340    7109   1
   2   2  18   39892    1181   1
 -13   3  18   79036    4916   1
 -11   3  18    9431     727   1
   9  -3  12    4837     453  -2
  -9   3  18    4837     453   1
  -7   3  18   35439    1627   1
  -5   3  18  106748    6911   1
   3  -3  16    3006     422  -2
  -3   3  18    3006     422   1
  -1   3  18    2609     338   1
   1   3  18   88948    7395   1
  12  -4  10   11358    1480  -2
 -12   4  18   11358    1480   1
 -10   4  18   27910    2401   1
  -8   4  18    9784     794   1
   6  -4  14   54106    2461  -2
  -6   4  18   54106    2461   1
  -4   4  18    3232     427   1
  -2   4  18   16810     967   1
   0  -4  18    4184     410  -2
   0   4  18    4184     410   1
   9  -5  12  175242   13283  -2
  -9   5  18  175242   13283   1
  -7   5  18    6003     502   1
  -5   5  18   31891    2374   1
   3  -5  16   99261    3282  -2
  -3   5  18   99261    3282   1
  -1   5  18   51050   14365   1
 -11   1  19    7710     480   1
   9  -1  13   82194    3158  -2
  -9   1  19   82194    3158   1
  -7   1  19  133004    7474   1
  -5   1  19    1024     354   1
   3  -1  17   96701   24158  -2
  -3   1  19   96701   24158   1
  -1   1  19  116667    8336   1
   1   1  19   79038    1554   1
  12  -2  11    2406     457  -2
 -12   2  19    2406     457   1
 -10   2  19     641     391   1
  -8   2  19  164360   19141   1
   6  -2  15  117524   10267  -2
  -6   2  19  117524   10267   1
  -4   2  19    3248     366   1
  -2   2  19   35678    4047   1
   0  -2  19  606009   39741  -2
   0   2  19  606009   39741   1
 -11   3  19    3106     623   1
   9  -3  13   78104    5542  -2
  -9   3  19   78104    5542   1
  -7   3  19   38128    1143   1
  -5   3  19   11549     854   1
   3  -3  17   36579    1916  -2
  -3   3  19   36579    1916   1
  -1   3  19   36696    2883   1
 -10   4  19    6251     975   1
  -8   4  19    4213     529   1
   6  -4  15   19498    2701  -2
  -6   4  19   19498    2701   1
  -4   4  19    8907     644   1
  -2   4  19   18521    3463   1
 -10   0  20  153396   11036   1
  -8   0  20   14447    1514   1
   6   0  16  301161   56556  -2
  -6   0  20  301161   56556   1
  -4   0  20   14043    1970   1
  -2   0  20   70569    6591   1
 -11   1  20     160     396   1
   9  -1  14   29751    3036  -2
  -9   1  20   29751    3036   1
  -7   1  20   10283     722   1
  -5   1  20    1193     333   1
   3  -1  18    1405     343  -2
  -3   1  20    1405     343   1
  -1   1  20    6118    1142   1
 -10   2  20   21740     855   1
  -8   2  20   19973    1727   1
   6  -2  16    6803     857  -2
  -6   2  20    6803     857   1
  -4   2  20    9992    1195   1
  -2   2  20   12473    2436   1
  -7   3  20    1561     455   1
  -5   3  20    1370     413   1
   3  -3  18   65150    2749  -2
  -3   3  20   65150    2749   1
;
_shelx_hkl_checksum     24757
_shelx_res_file
;
    jk022x.res created by SHELXL-2014/7
TITL kat1 in R3c                      New: C2/c
CELL  0.71073   15.1154    8.7269   16.1675    90.000   108.156    90.000
ZERR        4    0.0005    0.0003    0.0006     0.000     0.001     0.000
LATT   7
SYMM             - X ,              Y ,    0.50000 - Z
SFAC  C  H  N  O  P Zn
UNIT  16 88 16 48 16 12
TEMP  -173
L.S. 4
FMAP 2
PLAN 20
ACTA
BOND $H
size 0.19 0.11 0.05
rem colourless block
htab
EQIV $2 -x+1/2, y-1/2, -z+1/2
HTAB C1 O1_$2
EQIV $3 -x, -y, -z
HTAB C1 O5_$3
EQIV $4 -x+1/2, y+1/2, -z+1/2
HTAB C2 N1_$4
EQIV $5 x, -y+1, z-1/2
HTAB C2 O2_$5
HTAB N1 O1
HTAB N1 O4_$4
EQIV $6 x+1/2, y+1/2, z
HTAB N1 O6_$6
HTAB N2 O3
CONF
WGHT    0.158700   13.600301
EXTI    0.010763
BASF   0.41515
FVAR       4.27717
RESI 0
mole 1
ZN1   6    0.000000    0.165651    0.250000    10.50000    0.00643    0.00796 =
         0.00759    0.00000    0.00079    0.00000
ZN2   6    0.365698    0.370731    0.484844    11.00000    0.00935    0.01095 =
         0.00778    0.00031    0.00151   -0.00318
P1    5    0.154439    0.388453    0.378175    11.00000    0.01063    0.00850 =
         0.00761    0.00098    0.00206   -0.00113
AFIX  13  1.3200
H1    2    0.114679    0.524821    0.366218    11.00000   -1.20000
AFIX   0
P2    5   -0.015969   -0.091678    0.117470    11.00000    0.00850    0.00929 =
         0.00770    0.00013    0.00137    0.00080
AFIX  13  1.3200
H2    2   -0.025255   -0.197023    0.172769    11.00000   -1.20000
AFIX   0
O1    4    0.255724    0.415162    0.385786    11.00000    0.01985    0.02355 =
         0.01170    0.00151    0.00073   -0.00606
O2    4    0.139342    0.324636    0.459174    11.00000    0.03306    0.00901 =
         0.01331   -0.00005    0.00915   -0.00181
O3    4    0.108117    0.297508    0.294751    11.00000    0.01283    0.02349 =
         0.01150   -0.00575    0.00355   -0.01045
O4    4    0.042755    0.036186    0.172800    11.00000    0.01453    0.01412 =
         0.01376   -0.00596    0.00230   -0.00015
O5    4    0.032084   -0.169049    0.060434    11.00000    0.02470    0.01247 =
         0.01558   -0.00207    0.00945    0.00498
O6    4   -0.113920   -0.037909    0.068379    11.00000    0.00816    0.01554 =
         0.01266    0.00449    0.00196    0.00043
mole 2
C1    1    0.159075    0.287692    0.088033    11.00000    0.03936    0.02400 =
         0.01470   -0.00796   -0.00224   -0.00315
AFIX 137
H1A   2    0.182110    0.182471    0.100190    11.00000   -1.50000
H1B   2    0.184697    0.333892    0.045156    11.00000   -1.50000
H1C   2    0.090948    0.286654    0.064873    11.00000   -1.50000
AFIX   0
C2    1    0.152948    0.536489    0.156234    11.00000    0.04816    0.01972 =
         0.02431    0.00593    0.01967    0.00494
AFIX 137
H2A   2    0.181764    0.596327    0.209077    11.00000   -1.50000
H2B   2    0.085225    0.535773    0.143881    11.00000   -1.50000
H2C   2    0.168294    0.582707    0.107170    11.00000   -1.50000
AFIX   0
N1    3    0.289778    0.366280    0.206335    11.00000    0.01931    0.03422 =
         0.02000    0.00183    0.00442   -0.00366
AFIX   3
H1N   2    0.306658    0.388025    0.264220    11.00000   -1.20000
H2N   2    0.317022    0.434599    0.179310    11.00000   -1.20000
AFIX   0
N2    3    0.188379    0.378084    0.169128    11.00000    0.01736    0.01326 =
         0.01147   -0.00128    0.00795   -0.00355
AFIX  13
H3N   2    0.160753    0.328047    0.211019    11.00000   -1.20000
AFIX   0
HKLF 5
REM  kat1 in R3c                      New: C2/c
REM R1 =  0.0679 for    2169 Fo > 4sig(Fo)  and  0.0792 for all    2273 data
REM    127 parameters refined using      0 restraints
END
WGHT      0.1587     13.6149
REM Instructions for potential hydrogen bonds
HTAB C1 O1_$2
HTAB C1 O5_$3
HTAB C2 N1_$4
HTAB C2 O2_$5
HTAB N1 O1
HTAB N1 O4_$4
HTAB N1 O6_$6
HTAB N2 O3
REM Highest difference peak  1.507,  deepest hole -1.243,  1-sigma level  0.331
Q1    1   0.1924  0.6694  0.2629  11.00000  0.05    1.42
Q2    1   0.0568  0.3743  0.5041  11.00000  0.05    1.40
Q3    1  -0.1728 -0.1204  0.0225  11.00000  0.05    1.31
Q4    1   0.0560  0.1861  0.2366  11.00000  0.05    1.22
Q5    1   0.3609  0.3353  0.4826  11.00000  0.05    1.22
Q6    1   0.0970  0.4213  0.1112  11.00000  0.05    1.21
Q7    1   0.1696  0.3924  0.1196  11.00000  0.05    1.19
Q8    1   0.0805  0.4328  0.0925  11.00000  0.05    1.13
Q9    1   0.0313  0.3343  0.2891  11.00000  0.05    1.12
Q10   1   0.2158  0.4062  0.3980  11.00000  0.05    1.08
Q11   1   0.2309  0.5420  0.1807  11.00000  0.05    1.04
Q12   1   0.0671 -0.1726  0.0209  11.00000  0.05    0.95
Q13   1   0.0161  0.3943  0.0202  11.00000  0.05    0.95
Q14   1  -0.0130  0.5357  0.0633  11.00000  0.05    0.93
Q15   1   0.1136  0.6758  0.2529  11.00000  0.05    0.93
Q16   1   0.2635  0.2835  0.1576  11.00000  0.05    0.93
Q17   1   0.0974  0.3548  0.3008  11.00000  0.05    0.92
Q18   1   0.1850  0.2916  0.4339  11.00000  0.05    0.92
Q19   1  -0.0163  0.3712  0.0508  11.00000  0.05    0.92
Q20   1   0.1524  0.4710  0.0571  11.00000  0.05    0.91
;
_shelx_res_checksum     86084
data_global
_journal_date_recd_electronic     2017-04-14
_journal_date_accepted     2017-04-16
_journal_name_full     'Acta Crystallographica, Section E'
_journal_year     2017
_journal_volume     73
_journal_issue      5
_journal_page_first     759
_journal_page_last     762
_journal_paper_category     GM
_journal_paper_doi     10.1107/S2056989017005758
_journal_coeditor_code     SJ5526
_publ_contact_author_name     'William T A Harrison'
_publ_contact_author_address
;
Department of Chemistry
University of Aberdeen
Meston Walk
Aberdeen AB24 3UE
Scotland
;
_publ_contact_author_email     w.harrison@abdn.ac.uk
_publ_contact_author_fax     ?
_publ_contact_author_phone     ?
_publ_section_title
;
The crystal structure of (C~2~H~9~N~2~)~2~[Zn~3~(HPO~3~)~4~], a
three-dimensional zincophosphite framework containing 16-membered rings
templated by the unsymmetrical dimethyl hydrazinium cation
;
loop_
    _publ_author_name
    _publ_author_footnote
    _publ_author_address
    'Katinait\.e, Judita' .
;
Department of Chemistry
University of Aberdeen
Meston Walk
Aberdeen AB24 3UE
Scotland
;
    'Harrison, William T. A.' .
;
Department of Chemistry
University of Aberdeen
Meston Walk
Aberdeen AB24 3UE
Scotland
;
_publ_section_synopsis
;
The title open framework contains 16-ring pores templated by pairs of
side-by-side unsymmetrical dimethyl hydrazinium cations.
;
