# Supplementary material for: The crystal structure of (C2H9N2)2[Zn3(HPO3)4], a three-dimensional zincophosphite framework containing 16-membered rings templated by the unsymmetrical dimethyl hydrazinium cation
Source: Acta Crystallogr E Crystallogr Commun. 2017 Apr 28;73(Pt 5):759–62. doi: 10.1107/S2056989017005758 (PMC5418800; doi:10.1107/S2056989017005758)
Supplement: Supplementary file 2 [file e-73-00759-Isup2.hkl]

data_I                                                                          
_shelx_title ' kat1 in R3c                      New: C2/c'                      
_shelx_refln_list_code          4                                               
_shelx_F_calc_maximum      296.30                                               
_exptl_crystal_F_000      1280.00                                               
_reflns_d_resolution_high  0.7694                                               
                                                                                
loop_                                                                           
 _space_group_symop_operation_xyz                                               
 'x, y, z'                                                                      
 '-x, y, -z+1/2'                                                                
 'x+1/2, y+1/2, z'                                                              
 '-x+1/2, y+1/2, -z+1/2'                                                        
 '-x, -y, -z'                                                                   
 'x, -y, z-1/2'                                                                 
 '-x+1/2, -y+1/2, -z'                                                           
 'x+1/2, -y+1/2, z-1/2'                                                         
                                                                                
_cell_length_a    15.1154                                                       
_cell_length_b     8.7269                                                       
_cell_length_c    16.1675                                                       
_cell_angle_alpha  90.000                                                       
_cell_angle_beta  108.156                                                       
_cell_angle_gamma  90.000                                                       
                                                                                
_shelx_F_squared_multiplier     1.000                                           
                                                                                
loop_                                                                           
 _refln_index_h                                                                 
 _refln_index_k                                                                 
 _refln_index_l                                                                 
 _refln_F_squared_calc                                                          
 _refln_F_squared_meas                                                          
 _refln_F_squared_sigma                                                         
 _refln_observed_status                                                         
   2   0   0       4029.00       3812.90       126.20 o                         
   4   0   0      14041.56      10839.59       942.73 o                         
  10   0   0       1334.77       1270.47       177.83 o                         
  14   0   0       7151.36       7653.97      1056.72 o                         
   1   1   0      40316.64      12439.62      3182.38 o                         
   3   1   0      38329.96      60781.41      3805.32 o                         
   5   1   0       1597.62       1550.95        52.93 o                         
   7   1   0       6354.07       6232.18       235.23 o                         
   9   1   0      16195.21      13898.58       862.55 o                         
  11   1   0       2100.85       1844.18       149.21 o                         
  13   1   0        506.00        571.84        52.01 o                         
  15   1   0       4380.71       5186.54       377.75 o                         
  17   1   0        583.58        790.68       124.70 o                         
   0   2   0         90.04        216.25        19.32 o                         
   2   2   0        342.98        303.49         8.34 o                         
   4   2   0        158.52        194.44        10.34 o                         
   6   2   0       2984.97       3516.01       171.79 o                         
   8   2   0        496.26        433.85        19.61 o                         
  10   2   0       1321.15        987.11        63.67 o                         
  12   2   0        246.94        175.88        20.73 o                         
  14   2   0        714.09        748.54       115.79 o                         
  16   2   0        254.14        324.52        53.82 o                         
  18   2   0        222.22        286.19       107.63 o                         
   1   3   0       8770.15       7832.93       266.13 o                         
   3   3   0       8572.46       8823.57       311.91 o                         
   5   3   0       6504.68       6275.32       128.04 o                         
   7   3   0      11290.11      10346.20       501.69 o                         
   9   3   0      10122.32       8381.56       528.31 o                         
  11   3   0        251.59        210.29        26.97 o                         
  15   3   0       9373.04       9880.66      1172.38 o                         
  17   3   0        261.72        184.05        36.48 o                         
   2   4   0        383.88        305.29        12.65 o                         
   4   4   0       1689.44       1883.09       107.68 o                         
   6   4   0      21823.31      21551.35       602.01 o                         
   8   4   0      15798.14      14248.88       282.99 o                         
  10   4   0       1438.34       1164.04        78.71 o                         
  12   4   0        200.56        219.70        28.50 o                         
  14   4   0       9038.61       7338.46       244.30 o                         
  16   4   0        892.58       1021.47       128.14 o                         
   1   5   0       2362.79       2149.28        95.63 o                         
   3   5   0       4258.74       5480.52       214.89 o                         
   5   5   0       2423.66       2086.42       102.25 o                         
   7   5   0       1845.29       1889.38       110.41 o                         
   9   5   0       5064.39       4970.34       279.91 o                         
  11   5   0       2451.47       2114.12        68.61 o                         
  13   5   0        239.56        318.88        60.33 o                         
  15   5   0       1143.63       1119.10        69.51 o                         
   0   6   0       3031.35       3299.89        62.80 o                         
   2   6   0       2970.72       3167.34       200.10 o                         
   4   6   0         77.61        106.40         7.93 o                         
   6   6   0      10047.72      14035.34       985.63 o                         
   8   6   0        924.00        790.88        44.57 o                         
  10   6   0       1315.86       1582.05       233.59 o                         
  12   6   0        381.85        443.04        59.42 o                         
  14   6   0        726.26        844.24        97.09 o                         
   1   7   0       4029.98       3610.24       166.68 o                         
   3   7   0       4841.10       5302.10       352.65 o                         
   5   7   0       1476.80       1370.62        54.43 o                         
   7   7   0       3769.08       4169.90       332.96 o                         
   9   7   0       2087.97       2282.26       110.30 o                         
  11   7   0       2032.11       1796.62        48.25 o                         
  13   7   0          1.78        701.95       351.69 o                         
   0   8   0       5802.34       6802.22       498.70 o                         
   2   8   0       3601.06       3043.96       147.57 o                         
   4   8   0      10389.01      11014.51       339.10 o                         
   6   8   0       3178.05       3503.61        84.84 o                         
   8   8   0        313.93        323.59        18.22 o                         
  10   8   0       3290.25       2526.33       137.20 o                         
  12   8   0       5143.03       5661.27       320.71 o                         
   1   9   0       1298.63       1290.43        82.57 o                         
   3   9   0        819.47        684.92        51.55 o                         
   5   9   0       2199.98       2024.66       125.75 o                         
   7   9   0        214.67       1534.46       591.43 o                         
   9   9   0        546.53        631.64        48.88 o                         
  11   9   0       2251.67       2133.03       127.76 o                         
   0  10   0        174.88        155.03        20.78 o                         
   2  10   0        104.49        793.39       219.68 o                         
   4  10   0          6.35         94.95        27.60 o                         
   6  10   0       3022.70       3645.25       117.40 o                         
   8  10   0         61.47         72.16        17.33 o                         
   1  11   0          5.50         39.08        23.18 o                         
   3  11   0       6741.03       5283.23       334.31 o                         
 -17   1   1       3240.10       4362.46       335.74 o                         
 -15   1   1        867.74       1160.22       450.79 o                         
 -13   1   1       1196.86       1429.41        92.95 o                         
 -11   1   1       1104.66        882.11        41.71 o                         
  -9   1   1      34844.76      33093.78      4318.71 o                         
  -7   1   1        563.00        587.29        29.12 o                         
  -5   1   1      11120.05      10638.63       665.58 o                         
  -3   1   1       9152.04       9319.51      1147.81 o                         
   1   1   1       1458.45       1515.89        50.64 o                         
   3   1   1      23278.67      28669.69      1076.53 o                         
   5   1   1      15779.71      15915.31       598.86 o                         
   7   1   1      15071.10      13189.71       460.32 o                         
   9   1   1      10403.25      10654.53       670.15 o                         
  11   1   1       5125.66       4500.71       229.05 o                         
  13   1   1      12525.42      17330.53      1145.55 o                         
  15   1   1       7091.20      10901.37      1662.53 o                         
  17   1   1         13.14          4.59        44.60 o                         
 -18   2   1       4651.19       5121.40       842.68 o                         
 -16   2   1       4580.50       4256.38       268.58 o                         
 -14   2   1       3996.53       3756.99       625.51 o                         
 -12   2   1        823.22        700.43       122.28 o                         
 -10   2   1      11221.68      10579.75       826.23 o                         
  -8   2   1        312.99        276.39        27.15 o                         
  -6   2   1      46696.83      53858.24     10888.37 o                         
  -4   2   1       2452.44       3037.04       103.65 o                         
  -2   2   1      33876.04      39040.44       924.01 o                         
   0   2   1      48126.60      63613.66       261.79 o                         
   2   2   1       2124.98       1776.55        84.31 o                         
   4   2   1       6578.43       5806.06       267.64 o                         
   6   2   1       8151.85       7661.54       295.26 o                         
   8   2   1         54.40         51.23         4.21 o                         
  10   2   1        318.11        247.63        17.40 o                         
  12   2   1       6291.17       6283.80       430.46 o                         
  14   2   1      11206.97      11093.37       921.55 o                         
  16   2   1        313.09        559.68        83.15 o                         
 -17   3   1         19.27         38.21        27.55 o                         
 -15   3   1       3353.20       3441.52       939.82 o                         
 -13   3   1       3664.31       4425.37       657.93 o                         
 -11   3   1       7787.50       5882.07       584.00 o                         
  -9   3   1       5390.76       5104.42      1048.43 o                         
  -7   3   1       2716.52       2603.19       183.03 o                         
  -5   3   1      15399.50      15636.03       528.28 o                         
  -3   3   1         65.85        345.06        13.78 o                         
  -1   3   1       4344.21       4406.69       159.26 o                         
   1   3   1      24624.46      24883.18       711.87 o                         
   3   3   1        893.37       1257.69        87.53 o                         
   5   3   1      13170.38      12355.66       596.36 o                         
   7   3   1        703.54        657.73        45.51 o                         
   9   3   1      22867.15      22803.63      1361.59 o                         
  11   3   1       3933.59       3078.32       127.90 o                         
  13   3   1       5117.24       5933.39        92.14 o                         
  15   3   1       1110.65       1520.12       347.62 o                         
  17   3   1        360.85        401.39        64.56 o                         
 -16   4   1       2086.24       1785.14        80.94 o                         
 -14   4   1       3529.59       3818.49       582.11 o                         
 -12   4   1       8778.05       7857.52       355.00 o                         
 -10   4   1       6399.23       5788.30       234.45 o                         
  -8   4   1      14386.79      13224.38       459.48 o                         
  -6   4   1      12804.94      17043.19      1653.80 o                         
  -4   4   1      16184.53      15251.27       559.00 o                         
  -2   4   1       9755.74       9143.08       255.77 o                         
   0   4   1       1866.68       1880.76        45.32 o                         
   2   4   1        111.98         80.35         5.25 o                         
   4   4   1       5259.48       5148.04       236.08 o                         
   6   4   1       2405.58       2475.35       114.50 o                         
   8   4   1        428.75        457.21        26.06 o                         
  10   4   1        227.84        250.26        20.13 o                         
  12   4   1       2978.59       3322.49       664.09 o                         
  14   4   1        655.58        837.17        60.45 o                         
  16   4   1        589.08       3623.93       673.90 o                         
 -15   5   1       1293.13       1529.27        88.13 o                         
 -13   5   1          5.86        181.69        95.82 o                         
 -11   5   1       7634.77       6449.73       765.37 o                         
  -9   5   1      29557.82      32295.46      2817.38 o                         
  -7   5   1       3003.98       2633.80       131.90 o                         
  -5   5   1       1396.72       1026.29        46.84 o                         
  -3   5   1      30147.71      35971.29      1863.29 o                         
  -1   5   1      22689.57      24655.31      1102.79 o                         
   1   5   1       1478.74       1392.78        66.49 o                         
   3   5   1       8682.88      10321.31       307.43 o                         
   5   5   1      17261.14      17764.90       563.73 o                         
   7   5   1       7448.79       7131.41       258.69 o                         
   9   5   1       3852.77       3758.03       143.25 o                         
  11   5   1       1084.65        976.64        39.76 o                         
  13   5   1       9612.50      10371.13       847.96 o                         
 -14   6   1       8366.81       8938.63       670.23 o                         
 -12   6   1        705.38        678.23        91.13 o                         
 -10   6   1      11364.70      11897.46       417.92 o                         
  -8   6   1        570.66        518.54        32.42 o                         
  -6   6   1      33176.69      40171.65      1280.24 o                         
  -4   6   1         94.78        132.54        10.17 o                         
  -2   6   1      15209.63      14568.02       736.33 o                         
   0   6   1       7078.13       8295.14       504.31 o                         
   2   6   1       8078.51       8067.45       257.51 o                         
   4   6   1         48.13         45.27         7.65 o                         
   6   6   1       4540.11       4959.98       263.92 o                         
   8   6   1        172.73        193.99        13.29 o                         
  10   6   1       1601.02       2210.12       239.21 o                         
  12   6   1        716.66        729.86        49.78 o                         
  14   6   1       2683.77       2538.59        75.00 o                         
 -13   7   1       3340.64       3455.56       186.19 o                         
 -11   7   1       3910.18       3681.53       290.80 o                         
  -9   7   1       2130.45       2169.37       126.38 o                         
  -7   7   1       3282.72       3484.12       165.53 o                         
  -5   7   1      13648.87      12556.20       302.77 o                         
  -3   7   1       8679.41      10022.43       301.49 o                         
  -1   7   1          1.69          7.98         7.43 o                         
   1   7   1      11913.76      11460.92       319.65 o                         
   3   7   1      14279.21      14027.90       594.60 o                         
   5   7   1        510.05        587.64        26.61 o                         
   7   7   1        157.77        152.96        12.47 o                         
   9   7   1      17333.10      17231.82       669.20 o                         
  11   7   1         29.53         26.35        18.26 o                         
  13   7   1        942.99       1997.38       478.62 o                         
 -12   8   1       4414.85       4319.62       230.45 o                         
 -10   8   1       1638.12       1407.96        59.89 o                         
  -8   8   1       6842.43       6976.65       270.45 o                         
  -6   8   1       5334.47       5207.79       213.57 o                         
  -4   8   1       3253.56       3302.67       129.38 o                         
  -2   8   1       4806.34       4785.64       226.38 o                         
   0   8   1      17105.50      19991.75       663.52 o                         
   2   8   1       1710.08       1450.97        68.36 o                         
   4   8   1       1575.49       1726.12        61.34 o                         
   6   8   1       4528.80       4243.57       112.72 o                         
   8   8   1        235.89        242.57        19.20 o                         
  10   8   1        113.18        205.36       128.43 o                         
  12   8   1       2948.95       3230.55       691.08 o                         
 -11   9   1        580.12        470.29        32.57 o                         
  -9   9   1       2904.08       2528.39        40.96 o                         
  -7   9   1         52.21         75.22        14.87 o                         
  -5   9   1        153.07        173.51        18.05 o                         
  -3   9   1      10572.19      10328.49       459.11 o                         
  -1   9   1       2034.96       2045.80       115.17 o                         
   1   9   1        272.13        406.05        97.37 o                         
   3   9   1       3013.90       4280.19       125.99 o                         
   5   9   1       6389.64       6520.78       258.78 o                         
   7   9   1         12.43        550.83       161.20 o                         
   9   9   1       3173.46       2921.86       116.79 o                         
  11   9   1         19.93         26.29        52.37 o                         
  -8  10   1          3.71         52.97        24.16 o                         
  -6  10   1       8373.92       8224.30       196.59 o                         
  -4  10   1        160.22        392.68       159.95 o                         
  -2  10   1       2260.18       2098.42        70.54 o                         
   0  10   1       1877.36       2211.26        96.40 o                         
   2  10   1       2322.75       1930.07       108.32 o                         
   4  10   1        338.90        304.99        21.88 o                         
   6  10   1       4463.32       5620.22       254.68 o                         
   8  10   1       1193.66        913.66        33.33 o                         
  -3  11   1       1594.98       1640.56        48.45 o                         
  -1  11   1        204.07        203.16        26.41 o                         
   1  11   1        988.44        925.24        71.94 o                         
   3  11   1       2989.75       2777.84       190.14 o                         
 -14   0   2       1888.97       2076.59       135.73 o                         
 -12   0   2      34885.11      41127.77      6848.58 o                         
  -8   0   2       7851.08       8575.43       542.10 o                         
  -2   0   2       7917.83       8549.82       444.69 o                         
   0   0   2      10238.80       5854.66      2578.64 o                         
   2   0   2       1490.51       1092.73       113.73 o                         
   6   0   2       3701.59       5436.33       689.59 o                         
   8   0   2       9368.19      11373.12      1030.96 o                         
  10   0   2      11488.14       8357.58        63.88 o                         
  14   0   2       6025.25       7189.90       337.50 o                         
 -19   1   2       8785.06       9794.98       848.83 o                         
 -17   1   2       2347.94       2531.93       581.09 o                         
 -15   1   2       5631.76      10969.07      1533.94 o                         
 -13   1   2       4947.02       7553.94      1037.06 o                         
 -11   1   2      23262.12      19494.87      3105.36 o                         
  -9   1   2       3605.92       4076.50       296.65 o                         
  -7   1   2       2185.92       2150.15        88.00 o                         
  -5   1   2      11954.18      11217.65       435.65 o                         
  -3   1   2      37264.87      56953.96       285.70 o                         
  -1   1   2       7156.58       7377.56       213.26 o                         
   1   1   2        478.84        345.37        23.49 o                         
   5   1   2      11142.02      11914.08       332.34 o                         
   7   1   2       6311.01       5780.18       202.22 o                         
   9   1   2      17402.73      13787.50      1272.83 o                         
  11   1   2         48.56         50.84         9.62 o                         
  13   1   2          5.95        604.66       288.12 o                         
  15   1   2       1007.09       1338.31       147.93 o                         
  17   1   2        262.53        295.36        60.44 o                         
 -18   2   2        249.82        287.52       120.38 o                         
 -16   2   2         41.92         98.02        28.04 o                         
 -14   2   2        133.29         90.72        22.86 o                         
 -12   2   2        878.74        729.92       125.77 o                         
 -10   2   2       3105.36       3073.97       176.67 o                         
  -8   2   2       1407.14       1361.74        56.02 o                         
  -6   2   2         18.80         53.57         7.71 o                         
  -4   2   2        909.56        622.01        23.45 o                         
  -2   2   2        451.86        586.19        20.42 o                         
   0   2   2        117.94        182.68        12.64 o                         
   2   2   2       1416.69       1323.39        40.39 o                         
   4   2   2        147.94         83.93         3.94 o                         
   6   2   2       2072.38       2422.13       151.06 o                         
   8   2   2       3528.92       3108.34       131.71 o                         
  10   2   2       5236.11       5051.95       201.14 o                         
  12   2   2       2801.92       2715.59       467.42 o                         
  14   2   2        725.71        732.67       122.03 o                         
  16   2   2       1213.26       1651.91       199.63 o                         
 -17   3   2       2005.06       2245.22       168.21 o                         
 -15   3   2       8400.22      15429.47       995.30 o                         
 -13   3   2       5642.19       6682.06       470.15 o                         
 -11   3   2      14848.89      11039.69      2360.31 o                         
  -9   3   2       8226.01       6133.99      1213.60 o                         
  -7   3   2        931.52       1062.96        59.30 o                         
  -5   3   2      33196.31      29075.38      2051.70 o                         
  -3   3   2       6612.59       8403.63       449.76 o                         
  -1   3   2       4286.70       4653.23       216.30 o                         
   1   3   2       1378.61       1368.12        38.81 o                         
   3   3   2      22935.33      27492.38       532.97 o                         
   5   3   2       1370.41       1209.57        29.89 o                         
   7   3   2       1252.51       1227.91        43.25 o                         
   9   3   2      26753.22      26840.01      3894.28 o                         
  11   3   2       7990.92       6418.61       538.36 o                         
  13   3   2       2541.56       2298.57       127.24 o                         
  15   3   2       2165.59       3017.81      1370.11 o                         
  17   3   2        792.98       1012.64        87.24 o                         
 -16   4   2         98.35        364.57       102.46 o                         
 -14   4   2       1323.28       1616.90       101.39 o                         
 -12   4   2      10800.18      12298.25       747.84 o                         
 -10   4   2       9058.73       8366.00       622.89 o                         
  -8   4   2         75.65         70.70        11.04 o                         
  -6   4   2        323.22        426.65        59.67 o                         
  -4   4   2      21050.75      20322.74       350.46 o                         
  -2   4   2       1138.93       1016.43        48.52 o                         
   0   4   2      15658.23      21430.94       930.12 o                         
   2   4   2        289.55        202.78        11.17 o                         
   4   4   2      25551.18      24947.79      1083.48 o                         
   6   4   2       5148.28       6706.43       469.17 o                         
   8   4   2      20292.45      20560.06       876.70 o                         
  10   4   2       9458.92       9971.40       591.33 o                         
  12   4   2      14172.51      14955.14      2971.53 o                         
 -17   5   2        905.31        855.96        94.88 o                         
 -15   5   2       4405.49       5320.37       882.25 o                         
 -13   5   2          2.61       1855.29       699.00 o                         
 -11   5   2      14435.57      14303.25       939.62 o                         
  -9   5   2       3909.55       4194.72       380.63 o                         
  -7   5   2       3426.99       3007.41       139.37 o                         
  -5   5   2       3523.47       2729.43        42.99 o                         
  -3   5   2       4444.64       6242.71       421.76 o                         
  -1   5   2      13977.78      13073.03       551.60 o                         
   1   5   2        617.57        685.93        30.59 o                         
   3   5   2      18693.10      27887.90      1799.41 o                         
   5   5   2       7408.54       6834.46       353.27 o                         
   7   5   2      14657.11      14549.49       294.62 o                         
   9   5   2       2390.10       2567.73       237.23 o                         
  11   5   2       2877.61       3235.21       220.52 o                         
  13   5   2       3288.56       3487.05       252.41 o                         
  15   5   2       3264.06       2401.59       145.18 o                         
 -16   6   2        100.72        123.94        58.66 o                         
 -14   6   2         41.56         38.70        37.34 o                         
 -12   6   2       2808.29       2632.42       232.46 o                         
 -10   6   2        727.16       1208.12       189.21 o                         
  -8   6   2       1078.81       1151.50        69.50 o                         
  -6   6   2        239.52        249.79        19.31 o                         
  -4   6   2       3750.76       4351.18       359.40 o                         
  -2   6   2        651.84        654.88        51.40 o                         
   0   6   2        868.81       1045.94        41.30 o                         
   2   6   2       5194.29       5186.70       143.68 o                         
   4   6   2       8808.40       8707.54       192.23 o                         
   6   6   2       4395.76       4892.57       230.71 o                         
   8   6   2       6870.31       6955.29       208.83 o                         
  10   6   2       6117.17       7130.03       592.10 o                         
  12   6   2       6163.68       5593.32        98.54 o                         
  14   6   2       3585.14       2273.88       299.13 o                         
 -13   7   2        161.04        328.10        87.00 o                         
 -11   7   2       3912.90       3610.82        86.28 o                         
  -9   7   2       4386.00       4904.86       258.66 o                         
  -7   7   2       4692.61       4248.39       281.09 o                         
  -5   7   2       5216.08       4959.03       296.19 o                         
  -3   7   2       4484.58       5416.74       199.78 o                         
  -1   7   2        592.86        603.28        31.55 o                         
   1   7   2        185.24        154.13        10.17 o                         
   3   7   2      12319.71      11946.72       497.62 o                         
   5   7   2        973.98        862.36        30.92 o                         
   7   7   2        110.41        107.11        11.59 o                         
   9   7   2       5092.50       5817.69       390.85 o                         
  11   7   2       5747.40       6041.34       675.75 o                         
  13   7   2        544.40        820.83        71.10 o                         
 -12   8   2       2605.05       4153.53       101.83 o                         
 -10   8   2          7.00        696.44       339.72 o                         
  -8   8   2       2523.14       2172.69        82.12 o                         
  -6   8   2        788.30        912.62        28.05 o                         
  -4   8   2       2164.36       1939.25        81.37 o                         
  -2   8   2        242.14        199.22        14.17 o                         
   0   8   2       9983.45      11381.33       462.71 o                         
   2   8   2        443.01        471.81        23.97 o                         
   4   8   2       4182.51       3952.32       165.67 o                         
   6   8   2       2279.94       2617.09        76.91 o                         
   8   8   2       9180.80       8925.00       310.08 o                         
  10   8   2        901.45        870.64        71.11 o                         
  12   8   2       2193.50       1730.16       196.60 o                         
 -11   9   2       1140.58       1160.82        53.60 o                         
  -9   9   2       5404.10       5829.29        81.44 o                         
  -7   9   2       2629.24       3149.18       180.52 o                         
  -5   9   2        920.83       1020.43        30.85 o                         
  -3   9   2        587.89        718.97        39.15 o                         
  -1   9   2       6730.96       6299.55       199.80 o                         
   1   9   2       1413.40       1395.73        50.32 o                         
   3   9   2      10130.07      12274.22       810.55 o                         
   5   9   2       4335.69       3728.02       140.65 o                         
   7   9   2       6432.92       7264.69       741.15 o                         
   9   9   2        967.12        913.89        95.33 o                         
  -8  10   2       2192.69       2273.93       133.03 o                         
  -6  10   2        573.98        579.46        26.22 o                         
  -4  10   2       1405.59       1433.97        68.19 o                         
  -2  10   2        189.12        192.77        19.69 o                         
   0  10   2          4.66         -0.77        18.53 o                         
   2  10   2       2048.29       2207.58       281.76 o                         
   4  10   2       2064.85       2072.62        65.05 o                         
   6  10   2        918.03        852.26        59.66 o                         
   8  10   2       1472.74       1099.74        39.11 o                         
  -3  11   2       5113.98       5705.73       188.99 o                         
  -1  11   2        759.19        774.96       111.49 o                         
   1  11   2       2897.34       2778.08       105.40 o                         
   3  11   2       3570.74       3131.04       246.39 o                         
 -19   1   3         26.57        964.71       295.90 o                         
 -17   1   3        690.52        668.82        44.79 o                         
 -15   1   3       1604.00       1830.81       571.54 o                         
 -13   1   3       4700.38       5127.33       579.16 o                         
 -11   1   3         38.22         65.66         6.23 o                         
  -9   1   3       1198.89        952.30       137.73 o                         
  -7   1   3       2060.90       1556.46       170.01 o                         
  -5   1   3      10338.29      11407.91       388.49 o                         
  -3   1   3      24525.71      27000.24       855.96 o                         
  -1   1   3       1251.97       1269.21        49.18 o                         
   3   1   3      81539.98      83567.04       313.87 o                         
   5   1   3        121.42         59.51         3.17 o                         
   7   1   3       6871.92       6409.57       301.30 o                         
   9   1   3      31057.77      27218.68      2116.15 o                         
  11   1   3       6548.98       7098.02       455.84 o                         
  13   1   3       2791.29       3232.36       647.50 o                         
  15   1   3       2025.80       1998.14       252.56 o                         
  17   1   3       9582.74       9886.82       351.38 o                         
 -18   2   3       5633.92      10924.92      1182.51 o                         
 -16   2   3       1994.03       2683.88       589.16 o                         
 -14   2   3       4039.40       4140.26       399.81 o                         
 -12   2   3      16230.09      15517.71       994.73 o                         
 -10   2   3      17528.35      17670.11       698.80 o                         
  -8   2   3       1698.88       1418.64        62.16 o                         
  -6   2   3      61470.41      76440.99      6239.34 o                         
  -4   2   3       2578.28       2335.43        71.53 o                         
  -2   2   3       8999.49       9220.76       195.98 o                         
   4   2   3        847.14        969.75        24.45 o                         
   6   2   3      18890.05      26663.99      1238.48 o                         
   8   2   3      51798.17      50196.38      1853.55 o                         
  10   2   3       7448.62       6529.04       347.16 o                         
  12   2   3       2283.18       3503.23       150.26 o                         
  14   2   3       1911.10       1950.17       413.30 o                         
  16   2   3       6720.93       8132.70       709.86 o                         
 -17   3   3       1813.15       1919.10       101.86 o                         
 -15   3   3        614.08        950.63       108.79 o                         
 -13   3   3        774.95       1004.82       124.05 o                         
 -11   3   3       5635.32       5366.83       359.54 o                         
  -9   3   3         26.60         37.34         4.70 o                         
  -7   3   3       1138.63        967.38        77.55 o                         
  -5   3   3        817.99       1089.50        45.47 o                         
  -3   3   3       1025.86       1448.78        47.54 o                         
  -1   3   3        288.44        368.33        14.35 o                         
   1   3   3      12457.29      12305.60       324.84 o                         
   3   3   3      33631.61      46694.33      2171.39 o                         
   5   3   3         30.23         23.07         3.72 o                         
   7   3   3       1521.89       1414.46        89.38 o                         
   9   3   3       8207.70       8036.66       239.77 o                         
  11   3   3       4667.39       4636.12       380.04 o                         
  13   3   3       1688.54       1987.90       204.08 o                         
  15   3   3        281.79        248.17        46.39 o                         
 -18   4   3       1791.55       2170.76       161.33 o                         
 -16   4   3       1778.97       7025.49       182.19 o                         
 -14   4   3       4569.24       4498.20       879.88 o                         
 -12   4   3         94.76        106.46        12.47 o                         
 -10   4   3         99.59        123.36        19.68 o                         
  -8   4   3       4482.35       4345.82       237.00 o                         
  -6   4   3      13284.64      14550.50       621.48 o                         
  -4   4   3        671.69        651.71        27.86 o                         
  -2   4   3       4848.51       4437.70       273.06 o                         
   0   4   3        265.35        280.66         9.69 o                         
   2   4   3       1499.07       1622.78        73.48 o                         
   4   4   3       1434.95       1564.20        45.28 o                         
   6   4   3       7799.33       7750.86      1275.61 o                         
   8   4   3       1945.51       1893.15        59.94 o                         
  10   4   3        276.45        339.41        30.31 o                         
  12   4   3        894.19        736.45        54.42 o                         
  14   4   3        259.90        226.72        51.09 o                         
 -17   5   3        899.04       1116.43        79.59 o                         
 -15   5   3       2303.90       2064.46        87.81 o                         
 -13   5   3       7619.09       7579.14       249.36 o                         
 -11   5   3         14.32         30.67         9.84 o                         
  -9   5   3       1551.47       1806.80        97.15 o                         
  -7   5   3       9077.28       7493.76       523.52 o                         
  -5   5   3      20143.99      21129.67       245.26 o                         
  -3   5   3       6796.43      10456.58       343.58 o                         
  -1   5   3       3294.89       3452.92       202.36 o                         
   1   5   3      20236.69      21840.76       644.52 o                         
   3   5   3      21508.77      24954.75      1223.05 o                         
   5   5   3       1978.63       1601.69        88.89 o                         
   7   5   3          6.17         15.63         7.43 o                         
   9   5   3       7136.10       6609.48       685.96 o                         
  11   5   3       1567.06       1428.11       273.31 o                         
  13   5   3        909.86       1070.21        57.42 o                         
 -16   6   3       4288.85       5692.13       164.89 o                         
 -14   6   3       1411.45       1459.30       356.03 o                         
 -12   6   3       5342.46       4983.69       220.76 o                         
 -10   6   3       8812.05       8073.98       188.22 o                         
  -8   6   3        466.05        493.03        15.88 o                         
  -6   6   3      33309.52      39507.97      1154.39 o                         
  -4   6   3        237.46        253.36         8.92 o                         
  -2   6   3       8213.56       7655.36       431.42 o                         
   0   6   3       3099.20       3933.99       109.70 o                         
   2   6   3      10261.69       9878.67       302.63 o                         
   4   6   3       4743.44       4431.56       223.72 o                         
   6   6   3       4603.55       4295.41       116.20 o                         
   8   6   3       5599.81       5570.11       163.04 o                         
  10   6   3       1174.43       1135.15        85.55 o                         
  12   6   3       2453.10       1664.43        54.40 o                         
  14   6   3         57.04         17.60        34.28 o                         
 -15   7   3        577.69        680.58       164.37 o                         
 -13   7   3        108.62       1912.16       488.63 o                         
 -11   7   3       4140.69       3599.93       391.11 o                         
  -9   7   3        798.73        706.70        45.75 o                         
  -7   7   3         15.90         31.43        12.96 o                         
  -5   7   3        114.28         96.89        10.44 o                         
  -3   7   3      10430.83      13057.77       883.08 o                         
  -1   7   3       4570.98       4589.33       223.79 o                         
   1   7   3        504.28        517.92        46.65 o                         
   3   7   3       5772.40       6900.33       292.55 o                         
   5   7   3       2316.81       1944.16       103.94 o                         
   7   7   3       2122.54       2020.15        83.43 o                         
   9   7   3        517.09        585.20        65.08 o                         
  11   7   3         88.65        144.45        25.91 o                         
  13   7   3       1125.97        937.82        54.37 o                         
 -12   8   3        442.16        538.12        69.82 o                         
 -10   8   3       1510.03       1372.36       114.64 o                         
  -8   8   3       1130.09       1126.34        67.28 o                         
  -6   8   3       3831.30       5053.87       122.58 o                         
  -4   8   3          7.75         55.15        17.49 o                         
  -2   8   3       1342.37       1200.67        61.53 o                         
   0   8   3        117.72        135.50        12.08 o                         
   2   8   3       1413.90       1299.27        44.24 o                         
   4   8   3         45.50        212.49        81.73 o                         
   6   8   3       5920.43       7376.70       421.11 o                         
   8   8   3        202.20        225.65        16.30 o                         
  10   8   3       1343.53       1214.24        56.32 o                         
 -11   9   3        797.37        786.43        38.83 o                         
  -9   9   3       2558.06       2742.27        54.52 o                         
  -7   9   3       1541.67       1800.87       134.24 o                         
  -5   9   3         16.17         26.40        14.81 o                         
  -3   9   3       4217.68       3904.83       127.79 o                         
  -1   9   3       2864.40       2567.87       187.22 o                         
   1   9   3       2020.92       1819.77       121.59 o                         
   3   9   3        837.46       1052.85        81.79 o                         
   5   9   3       4342.42       3917.28       309.69 o                         
   7   9   3        312.67        450.70        81.23 o                         
   9   9   3       2212.58       2910.02       348.34 o                         
  -8  10   3       3427.40       3121.59        67.23 o                         
  -6  10   3       6998.65       7797.47       348.18 o                         
  -4  10   3       2567.46       2358.22       124.55 o                         
  -2  10   3      13560.32      12319.41       408.55 o                         
   0  10   3        723.66        768.42        41.67 o                         
   2  10   3        832.63        776.89        63.59 o                         
   4  10   3       8395.63       8227.54       313.21 o                         
   6  10   3       6130.88       5063.65       267.68 o                         
  -3  11   3       2283.52       2612.04       100.96 o                         
  -1  11   3       1125.44       1080.09       124.52 o                         
   1  11   3        672.86       1008.29       148.04 o                         
 -16   0   4      13758.94      11589.93      1643.66 o                         
 -14   0   4       7370.18       8125.49       284.13 o                         
 -12   0   4      15764.96      21163.44       822.33 o                         
  -8   0   4      12190.02       8859.17       726.33 o                         
  -4   0   4      12130.12      11597.68       319.30 o                         
  -2   0   4       4200.53       4907.53        51.54 o                         
   0   0   4       1193.30        689.10        20.48 o                         
   2   0   4       1174.27       1342.84        63.19 o                         
   4   0   4       8182.70       9287.99       223.73 o                         
   6   0   4      10306.80      10449.15       560.38 o                         
   8   0   4      14895.83      20968.24      1560.04 o                         
  10   0   4        189.82        176.72        19.96 o                         
  12   0   4       5986.83       7159.32       115.97 o                         
 -19   1   4         73.32        239.07        56.91 o                         
 -17   1   4        271.39        188.22        37.85 o                         
 -15   1   4       7771.76       7946.71       570.83 o                         
 -13   1   4        246.95        279.76        31.51 o                         
 -11   1   4       5396.28       3883.55       364.55 o                         
  -9   1   4       2589.59       3545.09       652.08 o                         
  -7   1   4      19113.62      16968.44      1156.31 o                         
  -5   1   4       7814.24       7241.16       223.74 o                         
  -1   1   4      22692.02      23504.27       508.23 o                         
   1   1   4         91.05        122.15         4.70 o                         
   3   1   4      13598.21      11474.84       474.35 o                         
   5   1   4        540.59        410.06        20.72 o                         
   7   1   4       8346.01       7309.04       537.54 o                         
   9   1   4       1965.01       1871.89       199.04 o                         
  11   1   4        837.93        831.49        35.62 o                         
  13   1   4       4264.21       3870.82       218.35 o                         
  15   1   4       1449.97       1467.34       148.96 o                         
 -18   2   4        699.89       1710.49       222.25 o                         
 -16   2   4         15.20        183.34       170.44 o                         
 -14   2   4        241.57        262.78        45.95 o                         
 -12   2   4       4556.45       4493.73       560.77 o                         
 -10   2   4       2368.32       2770.94       330.73 o                         
  -8   2   4       7812.43       6992.99       297.68 o                         
  -6   2   4       3306.43       3831.67       235.43 o                         
  -4   2   4       5784.02       5139.84       236.45 o                         
  -2   2   4      24216.14      30015.75       829.08 o                         
   0   2   4      38672.25      53875.57      1376.29 o                         
   2   2   4       1610.79       1649.77        37.35 o                         
   4   2   4         44.67         77.47         5.30 o                         
   6   2   4       1477.65       1197.23        63.67 o                         
   8   2   4       2565.79       2432.02       142.15 o                         
  10   2   4         46.03        146.18        25.15 o                         
  12   2   4        924.05       2008.40       448.40 o                         
  14   2   4        366.62        428.35        53.13 o                         
  16   2   4       1170.09       2566.49       346.33 o                         
 -15   3   4       5414.54       6563.64       875.68 o                         
 -13   3   4         85.46        131.55        28.05 o                         
 -11   3   4        125.03        136.00        18.21 o                         
  -9   3   4      11579.13      10149.53       519.76 o                         
  -7   3   4      26484.43      27468.51       853.44 o                         
  -5   3   4       1733.78       1584.90        61.14 o                         
  -3   3   4      16441.82      21153.03      1406.97 o                         
  -1   3   4      47342.43      51553.68      2078.40 o                         
   1   3   4       3226.93       2746.51       135.76 o                         
   3   3   4      11207.31      15850.23       625.77 o                         
   5   3   4       2111.23       2149.28        96.47 o                         
   7   3   4      10597.19      10875.27       493.69 o                         
   9   3   4       1063.42       1114.98       301.46 o                         
  11   3   4       2127.08       2271.85       285.91 o                         
  13   3   4       5757.94       7249.68      1167.45 o                         
  15   3   4       5725.47       5111.61       211.83 o                         
 -18   4   4        862.54        856.20        71.48 o                         
 -16   4   4       5839.75       5648.64      1005.97 o                         
 -14   4   4       1205.06       1158.96       142.93 o                         
 -12   4   4      17756.66      15828.45      1704.83 o                         
 -10   4   4       2216.57       2382.16        59.82 o                         
  -8   4   4       9816.27      10391.45       401.72 o                         
  -6   4   4      15498.94      21197.93      1266.48 o                         
  -4   4   4       5376.20       5063.00       300.16 o                         
  -2   4   4       3910.72       3790.48       157.63 o                         
   0   4   4      11377.71      12891.79       818.52 o                         
   2   4   4        977.49        967.23        74.14 o                         
   4   4   4       9994.70      12643.06       599.15 o                         
   6   4   4       2967.60       3546.20       303.70 o                         
   8   4   4       4597.73       4686.26       464.99 o                         
  10   4   4       1946.52       2791.15       174.25 o                         
  12   4   4       5440.64       7818.66       199.29 o                         
 -17   5   4       1699.47       1880.30       154.61 o                         
 -13   5   4        453.77       1011.75       232.82 o                         
 -11   5   4       6999.70       6940.58       310.90 o                         
  -9   5   4       4857.71       5604.94       274.82 o                         
  -7   5   4         54.11         87.15         8.15 o                         
  -5   5   4      14415.94      16643.82       627.01 o                         
  -3   5   4      26231.51      26865.97      1517.77 o                         
  -1   5   4       3964.80       3580.54       171.75 o                         
   1   5   4       2180.45       1963.23       173.75 o                         
   3   5   4      33291.85      38987.85      1502.56 o                         
   5   5   4       3260.50       2645.15       236.99 o                         
   7   5   4       2508.90       2546.00        69.29 o                         
   9   5   4       8525.31       8756.29      1738.99 o                         
  11   5   4       6532.87       6922.59      1153.94 o                         
  13   5   4         35.26         87.79        28.21 o                         
 -16   6   4       1105.76       1110.63       109.01 o                         
 -14   6   4       2664.75       2203.12        96.81 o                         
 -12   6   4       8873.93       9704.71       275.51 o                         
 -10   6   4       1627.36       2798.57       645.52 o                         
  -8   6   4      11445.64      11645.01       281.33 o                         
  -6   6   4      13841.40      13527.52       341.02 o                         
  -4   6   4       6289.60       6252.57       167.39 o                         
  -2   6   4       4581.38       4125.07       241.98 o                         
   0   6   4      42732.07      48202.48      2366.42 o                         
   2   6   4       4066.84       3781.76       242.55 o                         
   4   6   4       2449.75       2333.95       148.45 o                         
   6   6   4       4355.63       4086.21       203.08 o                         
   8   6   4       6951.80       6595.71       413.52 o                         
  10   6   4        293.77       2263.40       503.56 o                         
  12   6   4       3296.78       3839.81       375.02 o                         
 -15   7   4       2967.86       2738.67       107.95 o                         
 -13   7   4          2.08       2462.95       932.07 o                         
 -11   7   4          8.25          6.78        15.03 o                         
  -9   7   4       6021.76       5565.87       202.86 o                         
  -7   7   4       8350.28       8915.25       495.62 o                         
  -5   7   4        146.70        141.91        11.92 o                         
  -3   7   4       8826.47      11483.62       862.43 o                         
  -1   7   4      22665.36      20284.84      1013.93 o                         
   1   7   4       3332.61       2949.62       136.18 o                         
   3   7   4       3514.80       4218.11       122.22 o                         
   5   7   4       1879.36       2000.77       105.77 o                         
   7   7   4       7824.17       9081.98       510.88 o                         
   9   7   4       2215.24       2176.36       119.54 o                         
  11   7   4       1581.96       1743.08       191.63 o                         
 -12   8   4      14229.91      13268.57      1194.55 o                         
 -10   8   4         10.32         97.24        44.33 o                         
  -8   8   4       2385.57       2532.50        64.21 o                         
  -6   8   4       3745.26       3908.58       231.00 o                         
  -4   8   4       3316.09       3288.48       181.60 o                         
  -2   8   4        107.85        143.37        15.15 o                         
   0   8   4       1128.35       1368.87        64.34 o                         
   2   8   4       1778.92       1474.00        69.67 o                         
   4   8   4       1553.04       1634.59       125.62 o                         
   6   8   4        359.03        351.26        22.93 o                         
   8   8   4        764.74        754.33        44.36 o                         
  10   8   4       2536.90       2344.57       149.49 o                         
 -11   9   4       4710.07       3921.87       136.26 o                         
  -9   9   4       6214.15       6770.51       242.80 o                         
  -7   9   4         53.20         63.09        17.11 o                         
  -5   9   4       3754.54       3334.65       137.59 o                         
  -3   9   4      14252.80      11890.55       410.91 o                         
  -1   9   4          7.01          1.20        11.48 o                         
   1   9   4        124.93        186.18        16.68 o                         
   3   9   4      12041.20      11174.02       499.15 o                         
   5   9   4       1734.73       1679.09       110.03 o                         
   7   9   4        410.62        362.33        23.69 o                         
   9   9   4       5570.08       6386.48       551.07 o                         
  -8  10   4       2872.17       2416.77       133.96 o                         
  -6  10   4       4082.47       3569.24        62.55 o                         
  -4  10   4        113.41        141.88        17.88 o                         
  -2  10   4        366.81        306.44        21.88 o                         
   0  10   4      10243.72      10592.71       281.74 o                         
   2  10   4       1061.21       1140.52        66.64 o                         
   4  10   4        394.79        400.28        45.52 o                         
   6  10   4       2299.49       1947.52       116.13 o                         
  -3  11   4       3129.23       3695.97       169.38 o                         
  -1  11   4       2378.46       2408.40       137.59 o                         
   1  11   4       1185.29       1106.79        64.41 o                         
 -19   1   5       2282.51       3871.47       151.63 o                         
 -17   1   5       8986.02      11621.67      1932.32 o                         
 -15   1   5       1005.61       1034.62        57.40 o                         
 -13   1   5        419.05        533.40        62.73 o                         
 -11   1   5      17615.97      15694.72      2679.49 o                         
  -9   1   5      34939.27      22102.22      1963.99 o                         
  -7   1   5        439.68        433.51        10.68 o                         
  -5   1   5       1641.42       1710.94        72.99 o                         
  -3   1   5      83493.46      92091.94       371.16 o                         
  -1   1   5       5898.11       5924.67       202.59 o                         
   1   1   5        475.15        550.44        22.93 o                         
   3   1   5        342.05        328.26        11.23 o                         
   5   1   5      19747.92      17723.95      2848.76 o                         
   7   1   5       5939.86       6732.31       392.78 o                         
   9   1   5       3410.01       2827.56       309.34 o                         
  11   1   5        783.67       1103.86        62.46 o                         
  13   1   5       4568.74       5208.19       723.67 o                         
  15   1   5       4867.49       5746.83      3420.37 o                         
 -18   2   5       7971.28       9403.70      1631.76 o                         
 -16   2   5       8216.71      11780.30      1166.09 o                         
 -14   2   5        325.44        335.62        40.05 o                         
 -12   2   5      14843.69      16088.30      1967.89 o                         
 -10   2   5      22604.13      19376.15      1641.54 o                         
  -8   2   5      15512.73      13561.79       926.88 o                         
  -6   2   5       6984.61       5231.79       524.20 o                         
  -4   2   5      12961.76      13588.78       311.53 o                         
  -2   2   5      35066.60      37793.35       946.90 o                         
   0   2   5         27.96        200.10        16.95 o                         
   2   2   5      10362.90       9311.93       570.51 o                         
   4   2   5      33536.07      40070.63      2363.04 o                         
   6   2   5      42280.81      53696.43      1759.15 o                         
   8   2   5       9424.70       9289.06       803.94 o                         
  10   2   5          6.34          7.32         7.38 o                         
  12   2   5      20055.54      22397.11       998.35 o                         
  14   2   5        508.22        620.50        52.11 o                         
  16   2   5       3456.50       2934.69       422.97 o                         
 -17   3   5       6525.34       6265.46       472.93 o                         
 -15   3   5        204.13        222.70        28.55 o                         
 -13   3   5        276.48        299.41        17.78 o                         
 -11   3   5      12272.82      10775.96       514.39 o                         
  -9   3   5       7566.94       6697.44       317.90 o                         
  -7   3   5       1527.83       1486.05        30.27 o                         
  -5   3   5         91.25        118.56        10.83 o                         
  -3   3   5      39075.79      45187.11      1723.37 o                         
  -1   3   5       6405.66       6332.31       236.68 o                         
   1   3   5        205.89        288.34        14.12 o                         
   3   3   5      21610.10      25875.34      2127.88 o                         
   5   3   5       3702.60       3703.91       173.20 o                         
   7   3   5        394.89        442.75        32.08 o                         
   9   3   5       1672.52       1612.10       260.96 o                         
  11   3   5        423.97        373.41        53.09 o                         
  13   3   5        626.46       4630.51      1001.13 o                         
  15   3   5       1075.79       1045.01       199.16 o                         
 -18   4   5       1745.81       1687.31       339.04 o                         
 -14   4   5        193.26        160.13        23.30 o                         
 -12   4   5         98.51         84.42        10.94 o                         
 -10   4   5       1064.26       1156.68        79.11 o                         
  -8   4   5         10.85         28.81         4.15 o                         
  -6   4   5       2007.44       2514.84       241.78 o                         
  -4   4   5        940.89       1033.77        40.36 o                         
  -2   4   5         15.80         25.64         4.54 o                         
   0   4   5         28.77         22.96         8.15 o                         
   2   4   5       8376.81       8531.52       381.26 o                         
   4   4   5       1625.99       1694.98       172.24 o                         
   6   4   5       1012.31       1230.53       149.24 o                         
   8   4   5       1245.60       1316.61        47.53 o                         
  10   4   5       3709.84       5042.18       614.52 o                         
  12   4   5       2446.32       3010.45       283.64 o                         
  14   4   5       2150.67       1892.77       338.56 o                         
 -17   5   5       6350.76       5185.68       530.10 o                         
 -15   5   5         15.42         13.67        31.10 o                         
 -13   5   5       1210.73       1266.58        64.01 o                         
   6   0   2       3701.59          6.98         5.64 o                         
 -11   5   5       2426.27       2168.47        86.07 o                         
  -9   5   5      26994.94      28915.67      2080.09 o                         
  -7   5   5       1184.75       1263.17        35.63 o                         
  -5   5   5        103.36        103.35         8.48 o                         
  -3   5   5      22964.20      26503.11      1745.79 o                         
  -1   5   5       2420.41       2270.62       125.30 o                         
   1   5   5        172.42        143.91        13.35 o                         
   3   5   5       2484.93       2394.04       165.89 o                         
   5   5   5       4123.73       3677.66       300.10 o                         
   7   5   5       1673.21       2063.99       158.33 o                         
   9   5   5       1857.44       1956.72       340.26 o                         
  11   5   5       2659.91       2652.28       304.61 o                         
  13   5   5       3835.74       4255.09       138.90 o                         
 -16   6   5        202.22       2256.11       160.56 o                         
 -14   6   5       1252.88        878.00        71.73 o                         
 -12   6   5       3868.27       4830.35       275.29 o                         
 -10   6   5       2706.41       2535.67       138.09 o                         
  -8   6   5       3921.86       3634.90       143.42 o                         
  -6   6   5       4995.54       4840.09       115.60 o                         
  -4   6   5        369.89        369.56        25.56 o                         
  -2   6   5      22131.03      18720.12      1308.32 o                         
   0   6   5       3676.43       4564.35       183.82 o                         
   2   6   5      16301.65      17131.85      1075.02 o                         
   4   6   5       1389.35       1433.81        95.66 o                         
   6   6   5      16320.68      20014.87       712.55 o                         
   8   6   5       9751.06      10086.96       458.16 o                         
  10   6   5       1907.25       2523.73       397.55 o                         
  12   6   5       4880.67       5722.16       764.63 o                         
 -15   7   5       2321.11       2007.02       126.85 o                         
 -13   7   5       6128.19       5546.53       192.72 o                         
 -11   7   5        873.73        769.30        32.93 o                         
  -9   7   5       2333.91       2566.00       284.33 o                         
  -7   7   5       3900.22       4360.09       252.76 o                         
  -5   7   5         29.41         47.18         9.68 o                         
  -3   7   5       8081.72       7227.12       272.81 o                         
  -1   7   5       2877.61       2411.70       102.41 o                         
   1   7   5        848.74        626.88        32.12 o                         
   3   7   5      12903.59      17460.92       841.79 o                         
   5   7   5       1312.27       1331.85        77.70 o                         
   7   7   5       6338.88       5628.04       441.55 o                         
   9   7   5       1864.15       1925.89       120.18 o                         
  11   7   5       1778.88       1269.24        89.27 o                         
 -12   8   5        606.98        530.29        49.38 o                         
 -10   8   5       1933.30       1757.35       168.05 o                         
  -8   8   5       1711.49       1543.88        45.58 o                         
  -6   8   5       3976.68       3860.84       151.74 o                         
  -4   8   5       1156.25        909.90        69.33 o                         
  -2   8   5        234.23        279.40        15.59 o                         
   0   8   5       3891.18       4157.05       165.48 o                         
   2   8   5        175.21        845.32       317.79 o                         
   4   8   5       2084.97       2340.84       150.98 o                         
   6   8   5       2390.86       2603.11       113.82 o                         
   8   8   5       1844.79       1763.84        65.35 o                         
  10   8   5       1930.30       2469.76       334.16 o                         
 -11   9   5         14.23         27.99        21.04 o                         
  -9   9   5       2221.20       2575.94        81.40 o                         
  -7   9   5       5355.73       4566.62       220.28 o                         
  -5   9   5       2140.76       1993.31        77.24 o                         
  -3   9   5       1011.69        959.46        54.98 o                         
  -1   9   5        223.48        226.32        18.54 o                         
   1   9   5       5263.46       4904.34       240.64 o                         
   3   9   5       2022.19       2550.21        94.68 o                         
   5   9   5       2542.66       2316.80       159.43 o                         
   7   9   5        254.96        784.21       152.98 o                         
   9   9   5       2177.26       1855.55       109.99 o                         
  -8  10   5        738.02        534.04        27.54 o                         
  -6  10   5       6157.95       5028.19       189.03 o                         
  -4  10   5       1841.83       1638.74        97.08 o                         
  -2  10   5        786.51        548.02        41.68 o                         
   0  10   5       2854.23       2783.43        61.11 o                         
   2  10   5       8561.13       8140.15       352.51 o                         
   4  10   5         84.36         83.21        19.30 o                         
   6  10   5       3300.05       3096.83       102.84 o                         
 -16   0   6       5559.47       6422.97       887.27 o                         
 -14   0   6       2280.29       3085.38       881.99 o                         
 -12   0   6      35112.60      60272.70       525.14 o                         
 -10   0   6       4277.54       3587.70       375.42 o                         
  -8   0   6      17804.37      19591.66       284.68 o                         
  -6   0   6       2883.80       3334.23       965.23 o                         
  -4   0   6      33327.21      31322.92       952.58 o                         
  -2   0   6       1358.66       1524.51        20.70 o                         
   0   0   6       1145.75       1001.48        89.15 o                         
   2   0   6      24167.86      25702.79      1530.06 o                         
   4   0   6      28388.55      26110.47      1786.62 o                         
   6   0   6      21746.20      20715.45       450.33 o                         
   8   0   6      22223.53      23286.91       765.61 o                         
  10   0   6      16968.62      19448.18       610.34 o                         
  16   0   6       3082.74       2375.00       125.20 o                         
 -19   1   6        417.78        740.57       241.79 o                         
 -17   1   6        535.59        798.18       126.06 o                         
 -15   1   6       6174.83       8736.65      1912.54 o                         
 -13   1   6        640.39        945.96       260.45 o                         
 -11   1   6       1684.84       1384.63       106.49 o                         
  -9   1   6      11563.66       8222.34      1434.37 o                         
  -7   1   6       1739.57       1845.98        51.57 o                         
  -5   1   6       5738.36       5013.50       213.02 o                         
  -3   1   6       9966.09       9082.77       770.76 o                         
  -1   1   6       1246.47       1119.47        69.69 o                         
   1   1   6        262.62        428.16        22.89 o                         
   3   1   6      27848.96      29771.74       546.16 o                         
   5   1   6       4266.29       4179.45       395.53 o                         
   7   1   6         13.86        118.73        23.83 o                         
   9   1   6       8958.91       8471.05       222.86 o                         
  11   1   6      19397.25      22305.17      1690.59 o                         
  13   1   6         88.46        179.44        24.44 o                         
  15   1   6        824.73       1125.93       703.10 o                         
 -18   2   6        188.41        271.62        45.88 o                         
 -16   2   6        135.73       3450.01      1123.57 o                         
 -14   2   6       1167.49       1220.47       172.79 o                         
 -12   2   6       1202.98       1050.69       100.00 o                         
 -10   2   6         13.28         39.63         9.89 o                         
  -8   2   6          8.93         10.66         3.61 o                         
  -6   2   6       2814.25       2683.26        67.61 o                         
  -4   2   6       2384.39       2243.20       116.13 o                         
  -2   2   6       6550.77       7853.50       143.21 o                         
   0   2   6       6106.82       6123.18       209.96 o                         
   2   2   6        304.07        248.84         8.54 o                         
   4   2   6       1734.50       2132.69       109.82 o                         
   6   2   6       2901.33       3312.57       169.71 o                         
   8   2   6        478.83        457.62        22.67 o                         
  10   2   6        199.81        476.44        71.81 o                         
  12   2   6        456.29        400.68        86.14 o                         
  14   2   6          6.33         -1.64        29.08 o                         
 -17   3   6         19.16         40.61        63.52 o                         
 -15   3   6       3863.11       5830.06      1746.31 o                         
 -13   3   6       1951.52       2111.80        92.55 o                         
 -11   3   6       2935.15       2455.21       122.08 o                         
  -9   3   6       8199.00       7410.25       775.95 o                         
  -7   3   6        218.30        245.28        12.47 o                         
  -5   3   6      30919.00      30760.66       906.32 o                         
  -3   3   6      12211.41      14502.38       411.14 o                         
  -1   3   6        111.58        205.43        10.72 o                         
   1   3   6       3664.26       4228.61       269.37 o                         
   3   3   6      57346.86      79329.92      3732.52 o                         
   5   3   6       8126.68       6657.60       644.73 o                         
   7   3   6       4279.85       3807.03       312.19 o                         
   9   3   6       8809.04       8296.86       696.11 o                         
  11   3   6      14467.98      16165.86       540.99 o                         
  13   3   6         43.23        148.75        38.16 o                         
  15   3   6        488.06        445.73        53.47 o                         
 -14   4   6       1593.05       1692.84       126.34 o                         
 -12   4   6      11976.60      13865.89       345.51 o                         
 -10   4   6         61.95        409.38       174.95 o                         
  -8   4   6      18501.88      12121.77      2216.92 o                         
  -6   4   6       6567.23       6640.67       158.71 o                         
  -4   4   6      29392.29      28482.74      2354.90 o                         
  -2   4   6       2075.90       1933.45        72.30 o                         
   0   4   6       5344.46       5318.90       155.66 o                         
   2   4   6      35416.00      41428.21      1880.12 o                         
   4   4   6      14652.50      13230.25      1107.89 o                         
   6   4   6       7574.28       8136.35       547.02 o                         
   8   4   6       2716.94       3610.28        85.12 o                         
  10   4   6       6265.33       6702.64       618.00 o                         
  12   4   6       7366.91      10505.76      2193.79 o                         
  14   4   6         17.63         27.93        35.75 o                         
 -17   5   6       3667.53       3038.45       110.61 o                         
 -15   5   6       2918.59       3037.81       109.37 o                         
 -13   5   6        472.37       3474.34      1424.81 o                         
 -11   5   6        766.56        825.12        40.11 o                         
  -9   5   6       4750.30       4622.12       344.54 o                         
  -7   5   6       7285.24       5802.66       475.13 o                         
  -5   5   6         12.89         20.94         5.19 o                         
  -3   5   6      23681.00      30434.33      2785.82 o                         
  -1   5   6         38.43         42.42         6.34 o                         
   1   5   6       9516.49       9089.79       401.67 o                         
   3   5   6       4609.63       5762.22       193.51 o                         
   5   5   6       2194.32       2321.45       164.83 o                         
   7   5   6       2867.78       3561.91       327.37 o                         
   9   5   6        951.93       1106.56        89.56 o                         
  11   5   6       5639.98       6567.35       494.63 o                         
  13   5   6        227.98        633.05        58.63 o                         
 -16   6   6       2852.90       2543.49       429.88 o                         
 -14   6   6       3591.93       3104.09       199.25 o                         
 -12   6   6       3050.53       2924.82       170.71 o                         
 -10   6   6       3355.05       4050.64       221.54 o                         
  -8   6   6       3202.61       3174.14       146.38 o                         
  -6   6   6       3752.19       4933.67       691.33 o                         
  -4   6   6       1808.23       1913.83        75.25 o                         
  -2   6   6       7174.85       7626.15       305.77 o                         
   0   6   6       1038.29       1196.68        64.03 o                         
   2   6   6        454.23        439.06        23.21 o                         
   4   6   6       3233.65       3842.71       311.85 o                         
   6   6   6       4886.61       5364.38       544.74 o                         
   8   6   6        176.95        182.06        15.48 o                         
  10   6   6        747.72       1165.67       158.33 o                         
  12   6   6       1319.59       1720.01       357.10 o                         
 -13   7   6       2910.45       2367.41        63.49 o                         
 -11   7   6       6830.83       6156.96       116.66 o                         
  -9   7   6       2111.46       2239.96       118.67 o                         
  -7   7   6          2.15         17.38        13.12 o                         
  -5   7   6       6178.22       5237.68        90.31 o                         
  -3   7   6       3723.95       3672.35       123.57 o                         
  -1   7   6        940.65        842.68        37.78 o                         
   1   7   6         12.16        642.01       291.13 o                         
   3   7   6       3789.19       3840.12       112.96 o                         
   5   7   6        865.22        844.05        64.50 o                         
   7   7   6       2871.95       2795.37       160.58 o                         
   9   7   6       3312.18       3136.49       247.34 o                         
  11   7   6       1411.24       1285.12       151.05 o                         
 -12   8   6       3660.87       3170.48        88.41 o                         
 -10   8   6        190.49        695.35       206.50 o                         
  -8   8   6      10016.34       9138.78        97.73 o                         
  -6   8   6       2053.53       2536.15       101.54 o                         
  -4   8   6       4129.67       3577.88       111.23 o                         
  -2   8   6       7266.88       6007.09       377.81 o                         
   0   8   6      14410.60      16229.04       512.78 o                         
   2   8   6       5017.76       4381.00       240.99 o                         
   4   8   6         85.01        477.52       131.27 o                         
   6   8   6       9937.21      10079.02       631.21 o                         
   8   8   6        487.23        329.02        22.11 o                         
  10   8   6        403.26        313.39        33.54 o                         
 -11   9   6       1084.03        952.08        42.31 o                         
  -9   9   6        748.07        709.72        35.05 o                         
  -7   9   6       2322.29       1788.67       141.65 o                         
  -5   9   6       1050.31       1124.64       107.65 o                         
  -3   9   6       8574.76       8937.53       682.49 o                         
  -1   9   6       1626.74       1703.41       203.51 o                         
   1   9   6       5285.33       4983.80       231.17 o                         
   3   9   6         18.91         54.99        15.09 o                         
   5   9   6         23.10         27.50        17.16 o                         
   7   9   6       6376.84       6145.87       402.97 o                         
  -8  10   6       1306.82       1199.80        40.74 o                         
  -6  10   6        732.18        903.62        81.26 o                         
  -4  10   6        160.38       2292.44       876.88 o                         
  -2  10   6        700.08        863.99       179.98 o                         
   0  10   6        192.02        257.68        22.86 o                         
   2  10   6          6.08        455.66       223.84 o                         
   4  10   6        864.72        966.97        91.03 o                         
 -19   1   7       1510.32       2018.81       304.14 o                         
 -17   1   7        155.89        179.63        33.14 o                         
 -15   1   7       1691.47       1546.30       205.10 o                         
 -13   1   7      15949.06      19034.25      1089.01 o                         
 -11   1   7        666.10        661.58        30.96 o                         
  -9   1   7       7854.20       7322.89       505.52 o                         
  -7   1   7      17623.96      16093.56       605.73 o                         
  -5   1   7      18229.84      17622.64       438.89 o                         
  -3   1   7        366.26        342.06        33.42 o                         
  -1   1   7        100.75         52.12         7.93 o                         
   1   1   7      24343.61      27597.49       697.71 o                         
   3   1   7       8843.09       8831.19      1314.08 o                         
   5   1   7       5234.35       4442.00       384.49 o                         
   7   1   7       4619.43       4257.81       334.80 o                         
   9   1   7       4299.86       3960.16       192.67 o                         
  11   1   7       1524.94       1605.32       117.49 o                         
  13   1   7         41.80        129.12        22.58 o                         
  15   1   7       3095.42       2919.78       175.27 o                         
 -18   2   7       6306.60      10734.56       431.58 o                         
 -16   2   7       3268.64       3265.35        82.71 o                         
 -14   2   7      20273.06      22560.49      1243.90 o                         
 -12   2   7        761.56        647.30       102.91 o                         
 -10   2   7        237.39        213.31        10.50 o                         
  -8   2   7      14672.78      14313.39       597.74 o                         
  -6   2   7      25258.34      28408.93      1138.41 o                         
  -4   2   7        843.10        944.62        34.15 o                         
  -2   2   7       5174.19       5254.36       320.58 o                         
   0   2   7      11535.48      13773.39       463.99 o                         
   2   2   7      11822.21      14001.99       778.45 o                         
   4   2   7       7412.49       8352.33       350.44 o                         
   6   2   7      27766.70      27434.17      2122.70 o                         
   8   2   7        428.61        466.59        15.60 o                         
  12   0   0       4961.40         19.06         8.17 o                         
  10   2   7       8458.06       8448.69       586.61 o                         
  12   2   7       5135.21       5189.34       140.14 o                         
  14   2   7        442.01        366.52        60.79 o                         
 -17   3   7        451.54        530.70        50.35 o                         
 -15   3   7        673.67        795.86       119.49 o                         
 -13   3   7       5927.23       7102.35       654.09 o                         
 -11   3   7       2009.06       1642.55        60.32 o                         
  -9   3   7      19393.32      25417.86      3275.98 o                         
  -7   3   7      12582.91      12729.02       826.24 o                         
  -5   3   7         89.73         59.66         6.29 o                         
  -3   3   7      29721.08      32038.36      1026.58 o                         
  -1   3   7       9708.35      10274.17       402.57 o                         
   1   3   7       7618.60       8288.97       335.88 o                         
   3   3   7       4945.81       5304.99       104.63 o                         
   5   3   7      22277.74      24930.63      1806.49 o                         
   7   3   7         27.35         82.65        16.84 o                         
   9   3   7       1644.25       1696.02       111.57 o                         
  11   3   7       3219.30       3621.44       130.69 o                         
  13   3   7        756.64        752.47        57.17 o                         
 -18   4   7       1281.50       1770.38       418.88 o                         
 -16   4   7         44.34       4061.84       466.25 o                         
 -14   4   7        644.87        574.86        37.02 o                         
 -12   4   7       6929.49       7627.19       584.70 o                         
 -10   4   7         57.78         53.03        15.42 o                         
  -8   4   7       7115.42       7228.89       809.13 o                         
  -6   4   7       9956.13       9760.03       392.67 o                         
  -4   4   7       6021.85       5582.30       210.03 o                         
  -2   4   7       3635.31       3540.87       177.98 o                         
   0   4   7      48429.98      63641.64      2551.01 o                         
   2   4   7       9224.77       9605.35       260.86 o                         
   4   4   7       3622.96       3076.31       211.49 o                         
   6   4   7       3338.75       3194.60       115.52 o                         
   8   4   7       6667.82       7431.69       175.05 o                         
  10   4   7        646.68        485.71        24.86 o                         
  12   4   7       2622.29       3461.86       498.88 o                         
  14   4   7       1008.42        907.68       134.79 o                         
 -17   5   7        273.61        298.86        84.51 o                         
 -15   5   7       2007.83       1522.15       441.47 o                         
 -13   5   7       6682.76       6012.38       161.17 o                         
 -11   5   7        192.96        180.70        15.10 o                         
  -9   5   7       2746.13       3791.23       700.17 o                         
  -7   5   7       9487.34      11409.68       710.18 o                         
  -5   5   7       7920.21       7938.90       680.88 o                         
  -3   5   7       2183.27       2228.27       100.05 o                         
  -1   5   7       4199.56       3690.98       133.76 o                         
   1   5   7      20301.18      22140.53       464.43 o                         
   3   5   7       9009.50      10223.20       355.76 o                         
   5   5   7        166.67        198.69        13.95 o                         
   7   5   7       4281.78       4243.56       152.58 o                         
   9   5   7       6741.54       7388.28       144.87 o                         
  11   5   7         67.86        111.25        39.91 o                         
  13   5   7        204.74        328.18        60.43 o                         
 -16   6   7         41.29        161.81        50.78 o                         
 -14   6   7       2771.96       2651.32       169.60 o                         
 -12   6   7        536.07        723.40        72.86 o                         
 -10   6   7       2751.00       2868.18       222.78 o                         
  -8   6   7        189.20        194.93        17.56 o                         
  -6   6   7       3619.06       4398.51       301.91 o                         
  -4   6   7         10.88         31.76        10.00 o                         
  -2   6   7       2988.24       2506.92       118.63 o                         
   0   6   7       2903.16       2811.69        57.52 o                         
   2   6   7       1294.62       1212.96        90.91 o                         
   4   6   7       2924.55       2860.51       144.63 o                         
   6   6   7       3818.38       4080.66       317.03 o                         
   8   6   7       1096.45        990.73        61.02 o                         
  10   6   7        313.49        628.55        51.09 o                         
 -13   7   7        606.69        623.42        46.53 o                         
 -11   7   7       3980.34       3870.03        98.99 o                         
  -9   7   7      18066.60      20638.39       888.20 o                         
  -7   7   7          8.64         23.67        12.13 o                         
  -5   7   7       1945.68       1775.32        57.79 o                         
  -3   7   7      17648.92      17881.13       885.66 o                         
  -1   7   7       3318.38       2978.54       260.23 o                         
   1   7   7        459.43        486.84        38.26 o                         
   3   7   7       7605.17       7677.11       399.49 o                         
   5   7   7      10746.25      11149.81       621.84 o                         
   7   7   7          7.66         50.56        26.62 o                         
   9   7   7        499.02        560.75        31.09 o                         
  11   7   7       7853.34       6399.45       142.68 o                         
 -12   8   7       3962.57       4806.89       214.58 o                         
 -10   8   7         39.65        367.08       112.72 o                         
  -8   8   7       3952.55       3715.68        73.97 o                         
  -6   8   7       8337.75       7379.46       189.62 o                         
  -4   8   7       2629.31       2460.86        60.25 o                         
  -2   8   7        225.92        231.36        23.14 o                         
   0   8   7      16598.12      16079.55       644.75 o                         
   2   8   7       4557.43       4448.49       376.93 o                         
   4   8   7        767.51        734.18        52.42 o                         
   6   8   7       2852.86       2815.74        80.94 o                         
   8   8   7       5825.47       5232.12       217.31 o                         
 -11   9   7       2158.67       1876.95       257.67 o                         
  -9   9   7       2306.60       2552.93        75.75 o                         
  -7   9   7       5358.01       4575.98       534.64 o                         
  -5   9   7       1477.01       1433.94        72.37 o                         
  -3   9   7       2844.39       2639.40       125.34 o                         
  -1   9   7          1.27        273.58       153.32 o                         
   1   9   7       7801.68       6834.98       172.08 o                         
   3   9   7       4558.12       5034.31       105.66 o                         
   5   9   7       1248.27       1118.34        80.43 o                         
   7   9   7        900.86        846.69        32.59 o                         
  -8  10   7          3.11          9.95        17.87 o                         
  -6  10   7       4361.64       4776.27       161.34 o                         
  -4  10   7        816.50        752.43        61.89 o                         
  -2  10   7       3944.64       3472.41       126.60 o                         
   0  10   7         24.26         13.61        16.67 o                         
   2  10   7         98.50         85.73        18.37 o                         
   4  10   7        439.55        456.18       103.47 o                         
 -16   0   8       6965.29       7596.33       192.98 o                         
 -14   0   8       8777.26       9105.79       190.06 o                         
 -12   0   8       6800.55       6915.63        57.03 o                         
 -10   0   8       2665.68       2534.31        54.72 o                         
  -8   0   8      43257.28      44255.73       564.06 o                         
  -6   0   8      13368.90      15811.77       639.41 o                         
  -4   0   8        308.63        362.62        64.61 o                         
  -2   0   8      29056.76      37061.70       229.00 o                         
   0   0   8      42179.17      42590.59       741.86 o                         
   2   0   8       6982.52       5950.75       484.60 o                         
   4   0   8        357.59        496.13        51.68 o                         
   6   0   8      33504.67      39840.19      1177.36 o                         
   8   0   8      12763.11      13248.02       303.79 o                         
  10   0   8       6714.70       7052.29       109.95 o                         
  12   0   8       3848.15       3957.54       474.31 o                         
  14   0   8      14470.40      12390.46       281.16 o                         
 -17   1   8       2841.48       3242.65        82.27 o                         
 -15   1   8       7848.71       7678.71       402.20 o                         
 -13   1   8        424.51        359.44        55.56 o                         
 -11   1   8       3306.47       3130.51        87.27 o                         
  -9   1   8      23609.66      23554.46      1340.05 o                         
  -7   1   8       6351.21       5812.80       504.25 o                         
  -5   1   8        319.78        281.96        12.21 o                         
  -3   1   8      24780.08      28084.38      1438.68 o                         
  -1   1   8       7869.44       7587.24       444.93 o                         
   1   1   8        360.49        431.55        27.27 o                         
   3   1   8       2030.18       2182.29       205.54 o                         
   5   1   8       4099.98       3686.95       367.38 o                         
   7   1   8       4849.97       4896.18       329.40 o                         
   9   1   8        740.57        926.46        26.13 o                         
  11   1   8        184.72        219.35        17.55 o                         
  13   1   8       2652.77       2997.08       462.94 o                         
 -18   2   8        972.99       1135.83       119.99 o                         
 -16   2   8        502.47        816.85        58.40 o                         
 -14   2   8          4.13         37.44        17.71 o                         
 -12   2   8        221.13        168.15        23.03 o                         
 -10   2   8        668.01        599.19        46.96 o                         
  -8   2   8       1699.78       1429.64        44.97 o                         
  -6   2   8       1049.98       1010.40        88.59 o                         
  -4   2   8        197.86        324.95        28.45 o                         
  -2   2   8         33.60         35.92         8.86 o                         
   0   2   8        109.66        213.78        14.71 o                         
   2   2   8       2965.21       3013.88       211.11 o                         
   4   2   8          2.85         12.08         7.22 o                         
   6   2   8       1171.46       1301.34        64.99 o                         
   8   2   8       1539.71       1614.42        94.20 o                         
  10   2   8        401.69        425.20        27.20 o                         
  12   2   8        119.05        227.84        32.53 o                         
  14   2   8        276.11        319.81        40.80 o                         
 -17   3   8       7735.81       8210.17       480.63 o                         
 -15   3   8      11788.13      11389.63       289.81 o                         
 -13   3   8       1964.79       2265.56       252.82 o                         
 -11   3   8          1.91          8.25         8.69 o                         
  -9   3   8      32865.48      32063.79      5222.97 o                         
  -7   3   8       8156.70       8492.84       454.19 o                         
  -5   3   8       7360.59       7441.93       323.92 o                         
  -3   3   8      40907.17      58685.05      3906.98 o                         
  -1   3   8      32665.55      36818.31      1740.90 o                         
   1   3   8       3424.65       3875.80       247.43 o                         
   3   3   8       3094.70       3877.10       377.94 o                         
   5   3   8       4166.03       3863.52       299.66 o                         
   7   3   8       9498.12      10168.26       570.97 o                         
   9   3   8       1032.78        911.31        42.93 o                         
  11   3   8        109.82         85.19        25.64 o                         
  13   3   8       2314.68       2519.17        98.45 o                         
 -18   4   8        696.67        793.72       131.24 o                         
 -16   4   8       4802.09       4821.11       393.28 o                         
 -14   4   8       1566.30       1326.88        67.03 o                         
 -12   4   8        235.39        246.31        18.98 o                         
 -10   4   8         17.93         18.31        12.57 o                         
  -8   4   8      27146.86      29104.54       847.69 o                         
  -6   4   8       3462.88       3335.92       302.34 o                         
  -4   4   8      10953.82       9576.87       349.55 o                         
  -2   4   8      14006.75      14002.48       573.69 o                         
   0   4   8      58441.99      74218.54      3117.85 o                         
   2   4   8       1382.76       1661.68        83.19 o                         
   4   4   8        289.38        302.74        17.78 o                         
   6   4   8      20367.73      24204.28      1434.11 o                         
   8   4   8       5686.30       6045.56       315.51 o                         
  10   4   8       4720.51       5714.49       298.35 o                         
  12   4   8        714.15        669.03       156.50 o                         
 -17   5   8        289.54        208.67        41.52 o                         
 -15   5   8       3645.30       3781.55       936.56 o                         
 -13   5   8       4032.45       4241.13       116.94 o                         
 -11   5   8         18.05         21.87        11.37 o                         
  -9   5   8       3358.70       3023.53       192.88 o                         
  -7   5   8        240.77        248.36        17.94 o                         
  -5   5   8        233.03        241.42        12.64 o                         
  -3   5   8       5393.77       4802.16       276.17 o                         
  -1   5   8       1651.52       1640.41       100.20 o                         
   1   5   8        369.35        349.96        20.42 o                         
   3   5   8        469.16        585.79        45.82 o                         
   5   5   8        236.74        229.09        14.33 o                         
   7   5   8        402.78        642.52       108.90 o                         
   9   5   8       1481.65       1549.99       375.42 o                         
  11   5   8       2770.64       2686.29       320.05 o                         
 -14   6   8        333.32        409.92        29.16 o                         
 -12   6   8        324.36        404.08        52.36 o                         
 -10   6   8       2372.39       2328.57       146.29 o                         
  -8   6   8         43.98         31.82        12.03 o                         
  -6   6   8       3095.09       4026.95       372.36 o                         
  -4   6   8         13.64         36.84        11.97 o                         
  -2   6   8        266.39        279.02        12.36 o                         
   0   6   8       2253.41       2703.12       172.30 o                         
   2   6   8        189.98        170.48        17.17 o                         
   4   6   8         17.29         97.63        40.01 o                         
   6   6   8       1837.80       1952.48       186.48 o                         
   8   6   8        857.68        721.35        30.30 o                         
  10   6   8       1661.32       1764.00       187.66 o                         
 -15   7   8       4238.88       3338.30       160.04 o                         
 -13   7   8       1205.02       2243.17       354.77 o                         
 -11   7   8         94.45        124.66        20.99 o                         
  -9   7   8       5141.00       5762.91       183.56 o                         
  -7   7   8         21.73         61.11        18.86 o                         
  -5   7   8       2709.04       2628.70        84.31 o                         
  -3   7   8       2709.17       3611.34       345.49 o                         
  -1   7   8       3327.17       3330.06        99.11 o                         
   1   7   8        349.87        358.45        24.73 o                         
   3   7   8       3524.89       3410.00       108.33 o                         
   5   7   8        125.18        105.64        15.15 o                         
   7   7   8       4919.68       5803.49       294.71 o                         
   9   7   8        800.32        957.45       160.47 o                         
 -12   8   8       5926.26       6074.53       162.96 o                         
 -10   8   8       1169.55       1331.22        85.20 o                         
  -8   8   8       3530.79       2941.77       133.07 o                         
  -6   8   8        404.60        409.70        22.55 o                         
  -4   8   8      16934.03      16158.31       801.10 o                         
  -2   8   8       1557.54       1447.30        79.16 o                         
   0   8   8       7217.25       6677.81       238.32 o                         
   2   8   8       5619.32       5626.66       260.57 o                         
   4   8   8       3652.03       3453.28       213.28 o                         
   6   8   8       5696.02       5430.27       112.43 o                         
   8   8   8         34.11         60.35        16.02 o                         
 -11   9   8       1335.72       1145.73        72.82 o                         
  -9   9   8        861.37        932.66        60.86 o                         
  -7   9   8       1117.48        920.28        58.10 o                         
  -5   9   8       1851.72       1851.14       187.61 o                         
  -3   9   8         21.22         36.13        14.70 o                         
  -1   9   8          0.06         81.33        42.42 o                         
   1   9   8        187.25        186.97        20.67 o                         
   3   9   8       2399.93       2566.76       165.40 o                         
   5   9   8        314.86        335.65        26.20 o                         
  -6  10   8       1828.80       1843.18        98.82 o                         
  -4  10   8         83.45        111.31        19.19 o                         
  -2  10   8        111.27        128.92        20.94 o                         
   0  10   8       1075.28        958.76        37.05 o                         
   2  10   8         83.10        110.00        24.60 o                         
 -17   1   9        637.75        574.66        33.29 o                         
 -15   1   9        851.04        935.68       141.53 o                         
 -13   1   9        116.27        115.32        23.68 o                         
 -11   1   9       1307.94       1180.38        87.91 o                         
  -9   1   9      22673.39      20846.99      4338.42 o                         
  -7   1   9       2769.56       2768.26        70.97 o                         
  12   0   2      14081.10          2.63        11.25 o                         
   6   0   6      21746.20          6.07         7.80 o                         
  -5   1   9        215.88        296.56        22.87 o                         
  -3   1   9      12398.26      12754.20       229.87 o                         
  -1   1   9       6180.61       5736.07       417.15 o                         
   1   1   9       4474.90       4725.39       221.98 o                         
   3   1   9       3806.50       4141.26       411.92 o                         
   5   1   9      21673.88      19338.66      1720.52 o                         
   7   1   9       1218.95       1632.26       118.59 o                         
   9   1   9        185.08        197.98        17.83 o                         
  11   1   9       6004.37       6295.22       507.50 o                         
 -18   2   9       7919.37       8241.61       413.07 o                         
 -16   2   9         68.34         39.53        25.15 o                         
 -14   2   9      10978.30      10735.76       775.37 o                         
 -12   2   9       4516.04       3380.80       956.81 o                         
 -10   2   9      25281.10      27086.77      1650.25 o                         
  -8   2   9       4330.14       4582.65       220.75 o                         
  -6   2   9      38966.93      53330.42      2154.86 o                         
  -4   2   9      20958.69      20321.75       973.50 o                         
  -2   2   9       7495.21       8492.62       576.49 o                         
   0   2   9       5327.06       5850.81       201.93 o                         
   2   2   9        500.31        602.44        73.01 o                         
   4   2   9      14666.65      14304.52      1279.68 o                         
   6   2   9       4988.44       5478.58       472.16 o                         
   8   2   9         85.68        116.78        14.22 o                         
  10   2   9       3652.04       3757.74       224.53 o                         
  12   2   9      12933.17      12490.24       244.31 o                         
 -17   3   9         11.59         39.58        34.16 o                         
 -15   3   9       4722.36       4587.56       190.65 o                         
 -13   3   9       2104.35       2219.69       147.57 o                         
 -11   3   9        500.75        609.20        23.27 o                         
  -9   3   9       6109.16       7218.28      1131.29 o                         
  -7   3   9       4066.46       3582.36       164.62 o                         
  -5   3   9       5035.40       4659.21       217.25 o                         
  -3   3   9       3522.10       4062.52       245.37 o                         
  -1   3   9       4298.25       4245.68       193.58 o                         
   1   3   9      13108.02      13124.41       691.62 o                         
   3   3   9        472.25        546.52        24.97 o                         
   5   3   9       5004.26       4655.10       252.16 o                         
   7   3   9         84.13        149.26        26.79 o                         
   9   3   9       3617.08       3527.10       118.21 o                         
  11   3   9       5253.84       4868.67       537.53 o                         
  13   3   9       2056.66       2966.14       352.26 o                         
 -18   4   9       2484.07       2468.44       239.61 o                         
 -16   4   9       2749.60       2929.12        82.51 o                         
 -14   4   9       1972.83       1750.50        70.67 o                         
 -12   4   9       3193.84       3256.38       191.30 o                         
 -10   4   9       2218.64       3346.90       660.73 o                         
  -8   4   9       3816.89       3524.91       245.96 o                         
  -6   4   9       1396.63       1474.91        45.88 o                         
  -4   4   9       2545.97       2112.36       163.99 o                         
  -2   4   9       3282.67       3628.39       210.40 o                         
   0   4   9       6853.78       8097.80       335.87 o                         
   2   4   9       3256.37       3177.48        96.16 o                         
   4   4   9       6813.60       6923.47       337.96 o                         
   6   4   9       3081.62       3472.87       109.80 o                         
   8   4   9          5.32         15.20        15.96 o                         
  10   4   9        675.56       1321.61       131.69 o                         
  12   4   9       3464.02       3952.29       908.96 o                         
 -17   5   9       2606.97       2299.34       103.62 o                         
 -15   5   9       1060.36       1234.11       287.63 o                         
 -13   5   9        611.59        703.28        41.61 o                         
 -11   5   9       2788.67       2680.03       182.35 o                         
  -9   5   9       5727.55       7658.07       551.63 o                         
  -7   5   9          5.68         30.94        15.47 o                         
  -5   5   9         66.39         92.73         8.42 o                         
  -3   5   9      10532.60      10332.22       483.53 o                         
  -1   5   9       3253.19       3334.02       183.48 o                         
   1   5   9         32.37        106.76        36.79 o                         
   3   5   9       5599.90       5659.86       395.75 o                         
   5   5   9      19569.10      18296.97       761.06 o                         
   7   5   9         37.46         16.51        14.92 o                         
   9   5   9       1293.96       1094.43       151.70 o                         
  11   5   9       3518.86       3352.89       302.05 o                         
 -16   6   9        118.16        110.44        72.83 o                         
 -14   6   9       4092.55       3794.06       612.42 o                         
 -12   6   9        509.61        640.57        75.81 o                         
 -10   6   9       5867.98       6415.93       439.88 o                         
  -8   6   9       8900.92       6575.77       720.74 o                         
  -6   6   9      16265.10      17575.75       363.82 o                         
  -4   6   9      12932.67      13194.94       562.89 o                         
  -2   6   9         69.20         65.83         8.47 o                         
   0   6   9      18216.73      17957.87       564.16 o                         
   2   6   9        146.14        114.89        14.00 o                         
   4   6   9       6469.43       6283.00       183.64 o                         
   6   6   9        790.06        742.53        72.69 o                         
   8   6   9       1474.48       1491.43       138.10 o                         
  10   6   9         38.54         55.16        28.54 o                         
 -13   7   9       2001.30       1939.62        51.53 o                         
 -11   7   9       3400.74       3080.18       173.70 o                         
  -9   7   9        717.86        676.66        54.82 o                         
  -7   7   9       3284.41       3262.16       146.42 o                         
  -5   7   9       9155.66       8800.99       538.76 o                         
  -3   7   9       5821.48       5709.24       214.55 o                         
  -1   7   9          8.94         20.77        23.94 o                         
   1   7   9      12031.87      11013.16       940.91 o                         
   3   7   9       2923.95       2969.77       318.50 o                         
   5   7   9       2299.60       2249.70       207.55 o                         
   7   7   9       2572.79       2794.16       160.75 o                         
   9   7   9       7209.28       7436.45       721.28 o                         
 -12   8   9       3459.78       3274.83       115.41 o                         
 -10   8   9       3471.25       3188.95       174.51 o                         
  -8   8   9       4762.87       4355.15       135.19 o                         
  -6   8   9       2086.90       2311.17       153.47 o                         
  -4   8   9       2650.34       2442.89        73.94 o                         
  -2   8   9       7299.18       7220.33       375.21 o                         
   0   8   9       2671.31       2632.99       153.33 o                         
   2   8   9        124.04        241.62        65.45 o                         
   4   8   9       1851.82       1760.75        61.34 o                         
   6   8   9       2642.43       2411.78        86.92 o                         
  -9   9   9       2928.71       2850.11        55.49 o                         
  -7   9   9        204.98        176.26        20.78 o                         
  -5   9   9         16.45         12.74        15.36 o                         
  -3   9   9       5916.86       5225.38       234.23 o                         
  -1   9   9        116.26        126.08        15.86 o                         
   1   9   9       1213.35       1150.20        52.09 o                         
   3   9   9       2515.67       2844.18       123.69 o                         
   5   9   9       1426.77       1274.11        63.46 o                         
  -6  10   9       3611.03       3136.34        81.70 o                         
  -4  10   9       1164.99       1037.54       115.32 o                         
  -2  10   9          8.63         22.03        19.24 o                         
   0  10   9       4399.37       4589.50       136.30 o                         
 -18   0  10       5322.81       1547.36       121.05 o                         
 -16   0  10        166.07        172.15        43.86 o                         
 -12   0  10      15737.41      12323.49       468.60 o                         
 -10   0  10         74.11         84.53         7.60 o                         
  -8   0  10       3083.04       3214.03       198.88 o                         
  -6   0  10      30432.76      30277.57      2288.28 o                         
  -4   0  10       9825.96       9894.19       404.39 o                         
  -2   0  10       6712.69       6440.12       221.86 o                         
   0   0  10       2167.64       1782.22        50.53 o                         
   2   0  10       6896.68       5948.44      1012.96 o                         
   4   0  10       6577.20       5711.48       841.68 o                         
   6   0  10      25752.42      23928.45       486.92 o                         
   8   0  10       5122.13       5319.88       135.27 o                         
  10   0  10       6584.86       7734.34       156.86 o                         
  12   0  10       1540.22       1701.78       100.85 o                         
 -17   1  10        250.21        159.16        28.00 o                         
 -15   1  10       3184.26       5327.38       110.84 o                         
 -13   1  10       3771.11       3698.36       488.58 o                         
 -11   1  10      10943.29      11544.19       598.67 o                         
  -9   1  10       2250.68       2162.77        95.63 o                         
  -7   1  10       2527.51       2696.00        70.07 o                         
  -5   1  10      26583.09      26899.19      1271.62 o                         
  -3   1  10       2596.46       2542.83        96.64 o                         
  -1   1  10      15261.77      14289.77      1058.95 o                         
   1   1  10       9645.48      11049.54       279.05 o                         
   3   1  10       6582.03       5725.19       421.92 o                         
   5   1  10      10260.83       9284.73       538.13 o                         
   7   1  10       4027.46       4790.74       363.17 o                         
   9   1  10       6471.23       6180.86       421.46 o                         
  11   1  10         24.91         23.18        20.94 o                         
  13   1  10       1122.73        873.57        79.58 o                         
 -18   2  10        181.12        244.60        81.97 o                         
 -16   2  10          2.63        270.52       170.27 o                         
 -14   2  10        237.21        330.76        31.72 o                         
 -12   2  10       2448.37       2484.09       353.67 o                         
 -10   2  10         68.95         45.93         9.02 o                         
  -8   2  10         91.75         59.49         6.73 o                         
  -6   2  10       2063.98       2348.99       196.10 o                         
  -4   2  10       3783.45       3987.25       195.34 o                         
  -2   2  10       2091.52       1753.15        95.12 o                         
   0   2  10        352.50        475.13        19.82 o                         
   2   2  10        773.99        952.18        87.38 o                         
   4   2  10       4895.71       4828.22       286.20 o                         
   6   2  10       3977.79       4006.96       161.72 o                         
   8   2  10       2050.58       2240.31        51.13 o                         
  10   2  10        266.65        592.83        39.66 o                         
  12   2  10        500.56        423.54        57.08 o                         
 -17   3  10         55.62         43.79        26.13 o                         
 -15   3  10       6947.92       8870.66      4736.95 o                         
 -13   3  10       8823.13       9315.72       709.75 o                         
 -11   3  10      11776.15      10847.99       229.73 o                         
  -9   3  10       1479.95       1458.01        93.62 o                         
  -7   3  10        427.81        366.69        23.81 o                         
  -5   3  10      23076.69      23354.75       460.59 o                         
  -3   3  10       4098.18       4334.92       134.69 o                         
  -1   3  10       1824.78       1869.89        96.72 o                         
   1   3  10      11589.56      12666.78       777.47 o                         
   3   3  10      17094.23      18336.07      1099.95 o                         
   5   3  10        296.70        314.32        18.44 o                         
   7   3  10        219.50        190.45        19.47 o                         
   9   3  10       9580.16       8500.22       720.75 o                         
  11   3  10       1867.47       1690.24        72.98 o                         
 -16   4  10         56.14        831.56       109.45 o                         
 -12   4  10      14422.76      13870.53       422.02 o                         
 -10   4  10          4.87         13.77        10.93 o                         
  -8   4  10        587.97        528.24        25.19 o                         
  -6   4  10       7631.51       8964.46       389.48 o                         
  -4   4  10       2862.57       2699.61       188.66 o                         
  -2   4  10        132.62        116.10        12.25 o                         
   0   4  10       4529.06       4735.18       312.11 o                         
   2   4  10       3571.57       3985.63       208.38 o                         
   4   4  10       4396.12       5019.75       393.45 o                         
   6   4  10       9996.28       9456.12       164.00 o                         
   8   4  10       1265.68       1247.69        40.37 o                         
  10   4  10       4927.57       4820.61       101.10 o                         
  12   4  10        398.58        840.37       118.83 o                         
 -17   5  10         94.14         59.76        72.77 o                         
 -15   5  10        994.75       1121.81       365.39 o                         
 -13   5  10       2056.52       3802.60       644.43 o                         
 -11   5  10       2374.72       2627.68       194.15 o                         
  -9   5  10      10111.06       8910.50       847.08 o                         
  -7   5  10       1779.82       1519.06        68.94 o                         
  -5   5  10       1596.97       1479.11        88.14 o                         
  -3   5  10        638.17        741.64        33.20 o                         
  -1   5  10      17375.83      18253.61       303.00 o                         
   1   5  10         53.85         77.69        13.28 o                         
   3   5  10       3987.98       3866.20       311.54 o                         
   5   5  10       6062.42       5636.37       518.34 o                         
   7   5  10       1928.17       3104.05       196.48 o                         
   9   5  10       3237.93       3539.46       569.81 o                         
  11   5  10       2398.39       2037.90        93.51 o                         
 -16   6  10         57.17        101.85        50.02 o                         
 -14   6  10         53.00         25.42        20.61 o                         
 -12   6  10       4860.74       5364.42       114.70 o                         
 -10   6  10         29.70         58.16        27.06 o                         
  -8   6  10        678.33        658.10        32.53 o                         
  -6   6  10       5916.20       6416.38       455.15 o                         
  -4   6  10       4651.17       4273.55       140.77 o                         
  -2   6  10       1166.75       1193.71        65.72 o                         
   0   6  10      10487.52      10630.55       232.35 o                         
   2   6  10       5716.00       5736.70       202.95 o                         
   4   6  10       2764.00       2501.31       151.15 o                         
   6   6  10       3866.38       3751.93       198.79 o                         
   8   6  10       5374.97       5524.88       198.03 o                         
 -13   7  10       2717.60       3129.14       154.62 o                         
 -11   7  10        654.84        577.86        59.24 o                         
  -9   7  10       2455.14       2585.83       140.63 o                         
  -7   7  10         39.63         49.91        20.61 o                         
  -5   7  10       8959.96       9077.46       296.00 o                         
  -3   7  10       3236.00       3198.52        90.31 o                         
  -1   7  10       1427.79       1731.94       122.88 o                         
   1   7  10        923.68        915.23        44.61 o                         
   3   7  10      12277.35      12637.63       450.13 o                         
   5   7  10         19.15         25.91        15.47 o                         
   7   7  10          6.48         22.08        16.40 o                         
 -12   8  10       2193.62       2253.91       128.52 o                         
 -10   8  10       1293.30       1441.14        49.79 o                         
  -8   8  10       3456.70       3091.81        59.56 o                         
  -6   8  10       7060.63       8030.66       826.16 o                         
  -4   8  10         92.83        121.27        23.29 o                         
  -2   8  10       1986.75       1703.49       101.11 o                         
   0   8  10       6802.63       7363.92       461.86 o                         
   2   8  10        409.14        361.74        27.52 o                         
   4   8  10       1235.23       1487.28       151.77 o                         
   6   8  10       5385.70       4660.28       267.29 o                         
  -9   9  10       6088.59       5647.55       147.55 o                         
  -7   9  10       2425.60       1995.98        50.37 o                         
  -5   9  10         76.06         87.75        26.79 o                         
  -3   9  10       3256.82       2892.62       154.01 o                         
  -1   9  10       7700.51       6476.97       411.05 o                         
   1   9  10         16.12          2.79        15.69 o                         
   3   9  10       2207.44       2026.46        51.27 o                         
 -17   1  11          1.44         -1.86        34.11 o                         
 -15   1  11       9906.79      13298.76      1316.20 o                         
 -13   1  11       2893.98       2874.18       190.53 o                         
 -11   1  11        352.89        400.57        19.48 o                         
  -9   1  11       4765.47       5108.84       159.45 o                         
  -7   1  11      12777.79      14893.10       487.64 o                         
  -5   1  11       4219.74       3918.23        75.25 o                         
  18   0   0       1213.05        -20.67        59.43 o                         
  12   0   4       5986.83         25.26        20.48 o                         
   6   0   8      33504.67          3.11        15.51 o                         
  -3   1  11       2960.06       2701.37       126.61 o                         
  -1   1  11       7949.16       7365.44       422.25 o                         
   1   1  11       3959.48       4961.08       274.74 o                         
   3   1  11      11269.42      11346.49      1694.95 o                         
   5   1  11       2743.07       2361.24       143.58 o                         
   7   1  11       1384.58       1766.04        90.66 o                         
   9   1  11       5208.73       5724.33       338.80 o                         
  11   1  11        427.95        446.83        45.80 o                         
 -16   2  11        165.96        351.51       119.92 o                         
 -14   2  11      12658.57      15284.75       882.96 o                         
 -12   2  11       3211.91       3086.54       193.24 o                         
 -10   2  11       3614.40       3677.24       175.78 o                         
  -8   2  11      13965.06      12480.66      1229.61 o                         
  -6   2  11      37068.92      41725.37      1778.06 o                         
  -4   2  11        568.30        664.77        29.69 o                         
  -2   2  11       3654.28       3509.59       195.73 o                         
   0   2  11      87791.34     109159.12      1623.35 o                         
   2   2  11      14792.68      16684.69      1272.35 o                         
   4   2  11       3849.48       4130.78       296.14 o                         
   6   2  11       1905.54       1981.38       124.84 o                         
   8   2  11      26548.86      30787.62       701.37 o                         
  10   2  11         59.92         37.07        16.84 o                         
  12   2  11        223.74        117.75        43.75 o                         
 -15   3  11       1416.19       1500.82       207.17 o                         
 -13   3  11         40.75        144.43        32.91 o                         
 -11   3  11       1885.89       1892.75       104.73 o                         
  -9   3  11       1712.01       1752.75        87.62 o                         
  -7   3  11       3275.75       3188.88       168.40 o                         
  -5   3  11       1855.31       1724.15        91.35 o                         
  -3   3  11        363.55        427.91        47.84 o                         
  -1   3  11       3762.77       4294.89       348.71 o                         
   1   3  11       5709.23       6651.71       429.61 o                         
   3   3  11       7366.13       8300.73       702.46 o                         
   5   3  11         63.65         55.44        12.68 o                         
   7   3  11        227.52        171.47        17.83 o                         
   9   3  11       5296.99       5764.49       308.96 o                         
  11   3  11          8.78         29.95        38.70 o                         
 -16   4  11       2676.99       3026.49       385.22 o                         
 -14   4  11       1678.47       1838.02       108.76 o                         
 -12   4  11        752.94        721.48       142.04 o                         
 -10   4  11       4112.84       3549.99       296.30 o                         
  -8   4  11       1275.10       1117.90        50.99 o                         
  -6   4  11       2491.92       2772.48       180.29 o                         
  -4   4  11        727.81        781.80        64.66 o                         
  -2   4  11         24.05         22.08        10.77 o                         
   0   4  11         26.43         60.68        13.23 o                         
   2   4  11        843.53        935.02        86.76 o                         
   4   4  11        809.25       1042.50        81.64 o                         
   6   4  11       2880.02       2734.01       242.06 o                         
   8   4  11        719.06        799.54        58.82 o                         
  10   4  11       2337.30       2457.02       235.56 o                         
 -15   5  11       7496.81       7377.06       263.93 o                         
 -13   5  11       1668.40       2003.61        67.69 o                         
 -11   5  11         94.75        102.79        16.84 o                         
  -9   5  11       2514.84       2566.67       112.83 o                         
  -7   5  11       7473.34       6643.52       349.57 o                         
  -5   5  11         55.01         64.46        11.92 o                         
  -3   5  11       5680.85       6181.13       345.43 o                         
  -1   5  11       2397.28       2262.01       135.43 o                         
   1   5  11       5188.42       5274.43       261.31 o                         
   3   5  11       5896.75       5824.65       612.87 o                         
   5   5  11        252.13        271.41        24.07 o                         
   7   5  11       2274.55       2442.45       152.03 o                         
   9   5  11       5840.37       5353.22       238.44 o                         
 -14   6  11       4940.16       4918.19       451.48 o                         
 -12   6  11       1781.37       1570.56       125.70 o                         
 -10   6  11       4393.03       4728.24       396.81 o                         
  -8   6  11       1786.50       1833.01        77.57 o                         
  -6   6  11       5030.95       4731.10       200.28 o                         
  -4   6  11       2995.62       2798.24       126.67 o                         
  -2   6  11       3975.93       4145.16        77.26 o                         
   0   6  11      14789.83      16083.65       328.19 o                         
   2   6  11       1667.97       1532.97        39.82 o                         
   4   6  11       4910.37       4225.48       163.82 o                         
   6   6  11       1080.99       1212.22        67.75 o                         
   8   6  11       7085.06       7014.86       190.70 o                         
 -13   7  11        730.91        666.50        38.77 o                         
 -11   7  11       3434.91       3357.70       247.16 o                         
  -9   7  11       1385.72       1709.42        51.84 o                         
  -7   7  11         50.67        110.48        38.43 o                         
  -5   7  11       1121.39       1128.95        64.70 o                         
  -3   7  11       3559.48       3561.17       210.31 o                         
  -1   7  11        153.13        201.62        22.15 o                         
   1   7  11        910.18        698.03        32.82 o                         
   3   7  11        272.59        253.59        19.25 o                         
   5   7  11        477.48        392.55        25.99 o                         
   7   7  11          9.17          8.91        19.68 o                         
 -12   8  11        465.90        459.00        55.05 o                         
 -10   8  11        208.56        625.80       124.09 o                         
  -8   8  11        519.30        469.44        31.91 o                         
  -6   8  11       2477.35       3042.17       223.83 o                         
  -4   8  11         39.37         46.08        19.90 o                         
  -2   8  11        169.72        181.22        29.86 o                         
   0   8  11        365.51        368.76        27.79 o                         
   2   8  11         26.21         21.92        16.95 o                         
   4   8  11          2.67         34.60        20.06 o                         
  -9   9  11       1681.66       1816.91       126.05 o                         
  -7   9  11       1046.33       1876.88       498.83 o                         
  -5   9  11          2.41          5.41        21.15 o                         
  -3   9  11       3527.97       3346.37       190.20 o                         
  -1   9  11         47.74         62.70        17.22 o                         
   1   9  11        661.92        559.35        27.87 o                         
 -18   0  12       1478.31       2749.21       141.53 o                         
 -14   0  12       2779.69       3532.36       127.19 o                         
 -12   0  12       6764.40       6675.96       246.30 o                         
 -10   0  12       7243.52       7175.83       179.31 o                         
  -8   0  12        164.12        150.89        14.38 o                         
  -6   0  12      26984.32      24540.58      1647.01 o                         
  -4   0  12        303.61        329.43        18.50 o                         
  -2   0  12      16661.26      18467.91       393.56 o                         
   0   0  12        107.64        141.08        32.21 o                         
   2   0  12       1428.94       1415.72       197.62 o                         
   4   0  12        908.08       1102.21       174.37 o                         
   6   0  12      10695.92      10290.30       148.30 o                         
   8   0  12        271.79        296.64        41.63 o                         
  10   0  12        168.70        220.32        56.00 o                         
 -17   1  12        389.81        442.52        78.08 o                         
 -15   1  12        725.85       1019.05       217.15 o                         
 -13   1  12       1249.35       1539.33       126.50 o                         
 -11   1  12       2939.69       2839.41        85.23 o                         
  -9   1  12       7622.56       7190.72       816.27 o                         
  -7   1  12        124.89        152.68        12.09 o                         
  -5   1  12      13264.31      13116.40       134.59 o                         
  -3   1  12       4675.40       4252.03       735.90 o                         
  -1   1  12      15420.31      17247.75      1248.76 o                         
   1   1  12        531.46        466.19        36.75 o                         
   3   1  12       6666.73       6375.64       366.79 o                         
   5   1  12        875.73       1077.85        36.12 o                         
   7   1  12       8045.30       9814.45       464.78 o                         
   9   1  12       4210.15       4268.61       293.73 o                         
  11   1  12        141.16         79.12        27.94 o                         
 -18   2  12        221.16        201.15       111.89 o                         
 -16   2  12       1328.43       1597.17       129.77 o                         
 -14   2  12       1896.50       1761.70       122.20 o                         
 -12   2  12       1299.51       1578.63        50.21 o                         
 -10   2  12         92.12         89.61         9.73 o                         
  -8   2  12       1619.20       2000.89       140.26 o                         
  -6   2  12       1555.69       1286.12       107.67 o                         
  -4   2  12       1185.91       1306.52        28.05 o                         
  -2   2  12        149.76        191.58        14.82 o                         
   0   2  12        305.60        372.52        22.33 o                         
   2   2  12        547.08        770.79        40.47 o                         
   4   2  12       3481.59       4080.01       145.95 o                         
   6   2  12       1594.17       1744.02       111.41 o                         
   8   2  12        134.81        187.01        22.04 o                         
  10   2  12        305.89        402.60        29.59 o                         
 -17   3  12       3132.85       3537.17       239.19 o                         
 -15   3  12       2959.53       3343.04       101.35 o                         
 -13   3  12        119.99        217.29        23.51 o                         
 -11   3  12         21.09         26.46        11.81 o                         
  -9   3  12       9272.50      10368.90       498.81 o                         
  -7   3  12       5118.45       5151.48       103.78 o                         
  -5   3  12       5002.97       5086.53       211.04 o                         
  -3   3  12      12171.62      16441.80      1500.20 o                         
  -1   3  12      11408.16      12700.97       819.16 o                         
   1   3  12       1056.45       1020.08        74.10 o                         
   3   3  12       2345.53       2411.21        66.84 o                         
   5   3  12       3945.54       4064.45       191.98 o                         
   7   3  12      12130.16      12993.93       688.29 o                         
   9   3  12        171.04        132.01        24.72 o                         
 -16   4  12       9987.26      10039.11       773.14 o                         
 -14   4  12       1411.56       1196.25       200.02 o                         
 -12   4  12       6520.51       6682.32       447.09 o                         
 -10   4  12       6590.53       6343.34       500.75 o                         
  -8   4  12       1281.62       1334.84        98.56 o                         
  -6   4  12      18845.79      20401.31      1352.57 o                         
  -4   4  12       1678.31       1977.19        91.73 o                         
  -2   4  12       5461.07       5349.55       210.59 o                         
   0   4  12        764.16        814.44        26.19 o                         
   2   4  12       2064.45       2046.00        94.16 o                         
   4   4  12        223.64        274.90        19.80 o                         
   6   4  12       3196.75       3329.32       217.16 o                         
   8   4  12        183.55        199.00        24.06 o                         
  10   4  12         20.20         46.03        33.62 o                         
 -13   5  12        391.56        485.93        67.52 o                         
 -11   5  12       5793.34       5496.55       267.00 o                         
  -9   5  12       1145.27       1132.17        51.39 o                         
  -7   5  12         76.37        118.31        28.10 o                         
  -5   5  12       7832.87       7314.51       206.81 o                         
  -3   5  12       5543.18       5294.64       248.35 o                         
  -1   5  12         10.68         18.80        11.75 o                         
   1   5  12       5194.11       4989.88       173.79 o                         
   3   5  12       7954.92       8609.69       612.27 o                         
   5   5  12          0.81          2.02        13.17 o                         
   7   5  12        745.00        880.75        77.65 o                         
   9   5  12      10716.69      11793.74       544.10 o                         
 -14   6  12       1102.20        956.21       209.42 o                         
 -12   6  12       3932.14       3999.95       105.22 o                         
 -10   6  12       1875.75       2155.53        78.39 o                         
  -8   6  12       4833.85       4771.58       133.37 o                         
  -6   6  12       2512.72       2306.85        78.78 o                         
  -4   6  12       4029.64       3634.76       306.97 o                         
  -2   6  12       4880.02       5067.59       239.03 o                         
   0   6  12       9865.31       9282.87       271.63 o                         
   2   6  12       1624.95       1469.39        66.38 o                         
   4   6  12       2840.22       3127.76       180.89 o                         
   6   6  12       4101.62       4400.11       187.02 o                         
   8   6  12       1745.62       1871.95        67.51 o                         
 -13   7  12         10.87        152.29        23.67 o                         
 -11   7  12        110.00        162.49        24.33 o                         
  -9   7  12       4484.70       4360.03       393.15 o                         
  -7   7  12       3563.32       3549.75       284.03 o                         
  -5   7  12        743.20        766.66        84.40 o                         
  -3   7  12       9799.81       9416.17       569.62 o                         
  -1   7  12       6298.88       6299.62       238.30 o                         
   1   7  12        272.28        337.77        65.64 o                         
   3   7  12        449.46        438.16        29.82 o                         
   5   7  12       3549.29       3778.54       186.45 o                         
 -10   8  12       1748.36       2036.36       226.26 o                         
  -8   8  12       1502.84       1528.32        53.55 o                         
  -6   8  12       5858.58       6242.54       562.32 o                         
  -4   8  12       1322.67       1594.63        63.89 o                         
  -2   8  12       1537.16       1531.66       118.14 o                         
   0   8  12          5.88          3.28        20.33 o                         
   2   8  12       3199.17       2771.70        88.52 o                         
   4   8  12        357.00        449.58        49.24 o                         
  -7   9  12         22.63         66.80        25.75 o                         
  -5   9  12       4198.60       3513.24       318.60 o                         
  -3   9  12       2645.29       2659.81       111.72 o                         
  -1   9  12         26.91         23.94        19.57 o                         
 -17   1  13       3834.85       3584.32       353.39 o                         
 -15   1  13       1439.49       1561.79       549.44 o                         
 -13   1  13        139.79        414.65       105.37 o                         
 -11   1  13      17088.24      17482.21       446.60 o                         
  -9   1  13       3410.78       2917.33       450.46 o                         
  -7   1  13        536.03        426.08        29.19 o                         
  -5   1  13      18756.39      18953.68       338.89 o                         
  -3   1  13      14992.86      16898.65       628.14 o                         
  -1   1  13        340.23        405.17        20.03 o                         
   1   1  13        863.93        891.11        53.06 o                         
   3   1  13      12790.44      13351.06       373.29 o                         
   5   1  13       3831.01       4272.90       102.34 o                         
   7   1  13        955.78       1524.75        67.90 o                         
   9   1  13       3316.15       2745.74       323.39 o                         
 -18   2  13       6155.33       5571.85       382.49 o                         
 -16   2  13        290.20        676.37        92.72 o                         
 -14   2  13        291.63        215.53        30.80 o                         
 -12   2  13      16551.48      16363.52      1939.96 o                         
 -10   2  13      10532.83      11133.56       374.59 o                         
  -8   2  13       3673.52       3770.91       145.07 o                         
  -6   2  13       3541.65       2544.08       234.72 o                         
  -4   2  13       8896.96       9818.40       116.97 o                         
  -2   2  13      23456.69      24395.38      1421.99 o                         
   0   2  13         79.56         45.05        14.82 o                         
   2   2  13        219.53        255.38        29.26 o                         
   4   2  13      14731.56      15867.69       643.04 o                         
   6   2  13       1479.07       1775.93        96.97 o                         
   8   2  13       5214.44       5870.16       107.44 o                         
  10   2  13        305.72        465.06        65.80 o                         
 -17   3  13       3727.72       3501.57       128.11 o                         
 -15   3  13        223.73        189.89        99.32 o                         
 -13   3  13        913.60       1187.65        82.19 o                         
 -11   3  13      11810.52      12990.58       506.07 o                         
  -9   3  13       1882.48       2347.91        65.86 o                         
  -7   3  13       2736.11       3080.66       183.15 o                         
  -5   3  13       1402.70       1425.29        53.65 o                         
  -3   3  13       9409.69      10287.04       390.04 o                         
  -1   3  13        963.82        913.72        58.01 o                         
  12   0   6      16968.17         12.59        14.77 o                         
   6   0  10      25752.42         -1.95        12.94 o                         
   1   3  13         56.72         40.57        11.75 o                         
   3   3  13       9504.27      10008.67       762.02 o                         
   5   3  13        140.04        203.96        21.65 o                         
   7   3  13       4455.91       4557.87       234.91 o                         
   9   3  13       2505.40       2141.23       425.53 o                         
 -16   4  13         34.41        183.62        42.04 o                         
 -14   4  13        121.30        167.70        28.65 o                         
 -12   4  13       1819.02       1818.81       374.73 o                         
 -10   4  13       2226.33       2590.99       292.47 o                         
  -8   4  13         46.05         13.28        14.16 o                         
  -6   4  13       2238.91       2668.55       256.19 o                         
  -4   4  13       1510.11       1412.18        76.94 o                         
  -2   4  13       3182.64       3074.95       111.44 o                         
   0   4  13        749.83        849.31        33.14 o                         
   2   4  13        177.28        248.12        25.16 o                         
   4   4  13       2285.89       2428.39       127.60 o                         
   6   4  13       3268.91       2983.73       300.96 o                         
   8   4  13       1592.69       1462.91        65.30 o                         
 -15   5  13       1729.86       1464.58        70.26 o                         
 -13   5  13         69.42         63.36        20.28 o                         
 -11   5  13      10209.45       9031.43       204.37 o                         
  -9   5  13       5065.60       5116.76       765.05 o                         
  -7   5  13       3838.25       3621.58       243.59 o                         
  -5   5  13       7521.95       6182.56       191.57 o                         
  -3   5  13       8038.49       8281.26       395.52 o                         
  -1   5  13         45.23         52.04        13.67 o                         
   1   5  13        440.16        591.55        30.37 o                         
   3   5  13       5938.31       5742.77       204.51 o                         
   5   5  13       3978.31       3758.85       240.36 o                         
   7   5  13          2.37         19.30        19.84 o                         
 -14   6  13         27.67         14.32        27.66 o                         
 -12   6  13       4379.81       4455.05       114.21 o                         
 -10   6  13       1147.07       1218.56       129.60 o                         
  -8   6  13        169.60        201.62        20.51 o                         
  -6   6  13        962.81        989.67        31.40 o                         
  -4   6  13       1847.99       1784.66       109.99 o                         
  -2   6  13       2107.21       1781.70        48.21 o                         
   0   6  13       8076.49       8595.05       385.87 o                         
   2   6  13       2918.87       2597.34        89.56 o                         
   4   6  13       5488.94       5696.16       416.04 o                         
   6   6  13        331.82        367.01        25.55 o                         
 -11   7  13       5820.29       5281.48       361.69 o                         
  -9   7  13        356.19        414.42        57.39 o                         
  -7   7  13       6654.71       6274.64       499.70 o                         
  -5   7  13         32.70         54.66        19.79 o                         
  -3   7  13        370.92        353.34        26.04 o                         
  -1   7  13       5416.68       5105.92       302.43 o                         
   1   7  13       3191.13       3108.53       175.93 o                         
   3   7  13       6534.96       6296.63       435.59 o                         
   5   7  13        444.70        467.78        52.64 o                         
 -10   8  13         94.53         89.61        34.23 o                         
  -8   8  13        820.78        885.01        52.74 o                         
  -6   8  13       2062.26       2453.42       411.92 o                         
  -4   8  13       2016.68       2008.49        68.17 o                         
  -2   8  13         48.04         61.88        22.69 o                         
   0   8  13       1059.34        867.22        68.88 o                         
   2   8  13       3105.31       2911.22        80.12 o                         
 -12   0  14      18974.82      18919.73      1704.82 o                         
 -10   0  14       2877.36       2942.48        55.02 o                         
  -8   0  14       3817.63       3763.41        77.78 o                         
  -6   0  14      32797.75      34696.23       555.57 o                         
  -4   0  14      25647.93      27013.19      1235.55 o                         
  -2   0  14      13164.25      14526.53       715.62 o                         
   0   0  14       5845.32       6199.61       895.61 o                         
   2   0  14      42448.37      44454.32      3558.02 o                         
   4   0  14       1678.38       2292.61        99.90 o                         
   6   0  14       2219.26       1774.86        72.85 o                         
   8   0  14       9384.10      12852.24       453.94 o                         
 -17   1  14       1692.30       1365.07        65.70 o                         
 -15   1  14       1039.48        799.74       193.85 o                         
 -13   1  14       3933.35       4716.72       401.65 o                         
 -11   1  14        698.33        647.34        40.53 o                         
  -9   1  14        841.98       1054.88        44.17 o                         
  -7   1  14       1005.44        844.69        86.20 o                         
  -5   1  14       2619.15       2655.20       187.81 o                         
  -3   1  14       5610.48       5757.95       565.54 o                         
  -1   1  14        343.74        317.87        31.35 o                         
   1   1  14       1002.35        995.18        62.17 o                         
   3   1  14      15919.67      16656.89       282.56 o                         
   5   1  14       1505.28       1567.01        50.44 o                         
   7   1  14          8.81        265.76        33.12 o                         
   9   1  14       2869.87       2764.74       191.14 o                         
 -16   2  14        853.06        841.79        66.72 o                         
 -14   2  14       1853.36       1751.96       296.38 o                         
 -12   2  14        552.41        679.21        37.88 o                         
 -10   2  14        905.91       1266.46        54.53 o                         
  -8   2  14       2570.37       2712.09       127.21 o                         
  -6   2  14       3712.67       3956.72       248.41 o                         
  -4   2  14          3.47         32.14        11.64 o                         
  -2   2  14         25.64         33.24        10.82 o                         
   0   2  14         10.29         11.97        15.03 o                         
   2   2  14         38.01         66.64        19.30 o                         
   4   2  14        267.02        490.83        45.68 o                         
   6   2  14       1595.07       1466.93       197.10 o                         
   8   2  14          2.37         14.32        18.42 o                         
 -17   3  14         11.07        -29.41        29.41 o                         
 -15   3  14       4111.98       4317.40      1237.42 o                         
 -13   3  14       6956.30       7573.84       385.26 o                         
 -11   3  14       2943.97       3155.93        93.35 o                         
  -9   3  14       1056.65       1052.99        42.16 o                         
  -7   3  14       3814.02       3788.76       211.15 o                         
  -5   3  14       4015.39       4551.35       156.21 o                         
  -3   3  14       2787.89       2780.56        47.52 o                         
  -1   3  14          2.64          5.58        10.49 o                         
   1   3  14       1423.66       1343.74       117.79 o                         
   3   3  14      12122.28      12461.84       524.75 o                         
   5   3  14         16.66         29.85        16.40 o                         
   7   3  14         31.30         90.96        21.10 o                         
 -16   4  14       2730.86       2264.94       174.12 o                         
 -14   4  14        232.60        209.85        47.25 o                         
 -12   4  14       8958.15      10869.48       954.29 o                         
 -10   4  14        483.04        569.28        56.87 o                         
  -8   4  14       1294.46       1242.26        60.46 o                         
  -6   4  14      11868.37      12352.80       516.49 o                         
  -4   4  14       5403.22       5917.09       510.02 o                         
  -2   4  14       6371.31       6318.21       320.45 o                         
   0   4  14       2149.24       2365.18        86.89 o                         
   2   4  14      13287.77      12866.58       819.70 o                         
   4   4  14        122.53        156.27        18.86 o                         
   6   4  14       2259.98       2360.21       184.47 o                         
   8   4  14       5049.82       4796.82       199.34 o                         
 -15   5  14       1249.48       1260.48       246.15 o                         
 -13   5  14         49.37        550.99       151.05 o                         
 -11   5  14       3556.71       3532.95       207.30 o                         
  -9   5  14       2076.12       2167.63       128.62 o                         
  -7   5  14          3.24          4.86        12.85 o                         
  -5   5  14         63.17         63.58        16.40 o                         
  -3   5  14       5826.03       6485.16       783.34 o                         
  -1   5  14        815.21        762.70       104.69 o                         
   1   5  14          7.69         79.92        20.72 o                         
   3   5  14       6248.99       6453.41       414.82 o                         
   5   5  14         44.22         48.54        19.46 o                         
   7   5  14        301.56        395.31        60.66 o                         
 -12   6  14       1613.07       1452.07       108.87 o                         
 -10   6  14        947.08        830.37        36.98 o                         
  -8   6  14       2743.76       2650.90        92.54 o                         
  -6   6  14       3926.05       3752.29       238.03 o                         
  -4   6  14        335.28        425.20        50.00 o                         
  -2   6  14        830.46        741.18        69.85 o                         
   0   6  14         16.77         42.80        17.44 o                         
   2   6  14        209.94        248.34        21.88 o                         
   4   6  14         32.14        110.37        21.98 o                         
 -11   7  14        487.74        501.11        88.32 o                         
  -9   7  14       1025.22        968.83        69.32 o                         
  -7   7  14       1791.36       1716.95       212.70 o                         
  -5   7  14       3138.56       2899.84        86.72 o                         
  -3   7  14        325.99        264.06        26.31 o                         
  -1   7  14       2279.77       2410.95        76.52 o                         
   1   7  14        863.39        895.59        64.53 o                         
   3   7  14       2097.90       2017.32       175.57 o                         
  -8   8  14       4677.12       4725.23       296.87 o                         
  -6   8  14       4271.11       4578.92       910.77 o                         
  -4   8  14        541.81        540.64        36.89 o                         
  -2   8  14       5407.64       4691.15       217.25 o                         
   0   8  14        644.74        656.98        54.14 o                         
 -17   1  15        110.05        170.20        38.93 o                         
 -15   1  15       6693.95       7123.68       178.34 o                         
 -13   1  15       1013.61        963.35        29.05 o                         
 -11   1  15       1542.77       1491.49        43.15 o                         
  -9   1  15        193.86        199.79        18.38 o                         
  -7   1  15       5803.82       6320.01       205.22 o                         
  -5   1  15         21.25         30.83         8.75 o                         
  -3   1  15      12081.23      11625.34       451.96 o                         
  -1   1  15       1802.57       1998.07        69.96 o                         
   1   1  15       5539.84       5595.45       285.31 o                         
   3   1  15       3405.34       3422.19       415.11 o                         
   5   1  15        247.23        264.07        28.17 o                         
   7   1  15       5736.46       7556.72       217.67 o                         
 -16   2  15       4369.23       5225.24       208.46 o                         
 -14   2  15       4683.96       5180.84       296.25 o                         
 -12   2  15       4421.59       4509.93       408.40 o                         
 -10   2  15          3.59         26.13        12.68 o                         
  -8   2  15       2274.99       2487.98       126.94 o                         
  -6   2  15       1434.06       1185.25        78.45 o                         
  -4   2  15       7180.63       7453.47       192.85 o                         
  -2   2  15        519.33        541.21        30.11 o                         
   0   2  15       2330.63       2782.42        65.32 o                         
   2   2  15         13.16         39.36        15.80 o                         
   4   2  15        784.15        778.01        36.97 o                         
   6   2  15       4012.45       3373.09       609.27 o                         
   8   2  15       3295.85       3846.32        99.82 o                         
 -15   3  15        946.50       1142.14       341.60 o                         
 -13   3  15        459.61        437.53        28.46 o                         
 -11   3  15       1799.87       1669.79       109.47 o                         
  -9   3  15       3416.05       3406.77       185.25 o                         
  -7   3  15        478.80        503.68        45.98 o                         
  -5   3  15       1137.42       1034.11        56.21 o                         
  -3   3  15      12655.40      12655.07       577.51 o                         
  -1   3  15        323.72        292.70        18.11 o                         
   1   3  15        829.40        874.82        61.20 o                         
   3   3  15       9051.19       8235.98      1318.79 o                         
   5   3  15       2563.83       2731.98       209.22 o                         
   7   3  15       2910.93       2888.02       133.81 o                         
 -14   4  15        827.34        712.90        56.47 o                         
 -12   4  15       3109.57       3536.54       131.02 o                         
 -10   4  15        343.78        621.89        74.35 o                         
  -8   4  15       2546.08       2706.07       206.36 o                         
  -6   4  15       3936.55       4281.58        73.83 o                         
  -4   4  15       1683.84       1932.08       145.92 o                         
  -2   4  15        637.39        812.49        67.74 o                         
   0   4  15      10758.01      11603.58       673.73 o                         
   2   4  15       1532.57       1489.41       106.47 o                         
   4   4  15        908.50        990.41        37.47 o                         
   6   4  15       1520.40       1748.45        90.57 o                         
 -13   5  15        736.57        991.84        76.00 o                         
 -11   5  15        321.31        302.90        24.07 o                         
  -9   5  15       1686.30       1559.79        90.31 o                         
  -7   5  15       8658.47       8530.16       463.40 o                         
  -5   5  15        893.40        845.39        59.72 o                         
  -3   5  15       4794.26       5495.33       171.79 o                         
  -1   5  15       3421.82       3577.22       355.36 o                         
   1   5  15       6655.12       7461.24       496.17 o                         
   3   5  15       5435.02       5786.89       590.87 o                         
   5   5  15          0.92         12.95        18.91 o                         
 -12   6  15       7550.58       7402.15       288.33 o                         
 -10   6  15        984.07       1081.62        69.20 o                         
  -8   6  15       5001.87       4816.52       264.29 o                         
  -6   6  15       1164.68       1390.11        53.95 o                         
  -4   6  15       4269.39       4087.16       219.27 o                         
  -2   6  15         75.46         72.66        18.04 o                         
   0   6  15        832.91        805.95        55.05 o                         
   2   6  15        139.73        128.44        19.14 o                         
   4   6  15        719.29        787.19        85.58 o                         
  -9   7  15       6364.30       5754.10       444.97 o                         
  -7   7  15         90.46         86.77        25.97 o                         
  -5   7  15         39.20         48.65        21.76 o                         
  -3   7  15       8923.70       8822.97       223.44 o                         
  -1   7  15       1641.55       1499.21        52.46 o                         
   1   7  15         82.37         79.82        21.32 o                         
 -14   0  16        678.50        581.54        56.83 o                         
 -12   0  16       2777.01       2761.21       820.92 o                         
 -10   0  16       7114.48       7416.94       119.37 o                         
  -8   0  16      22356.38      21980.57       924.83 o                         
  -6   0  16       7728.53       5969.86       741.83 o                         
  -4   0  16       1077.08        964.67        30.93 o                         
  -2   0  16      19007.20      19722.32       214.86 o                         
   0   0  16      16223.15      18189.25      1626.55 o                         
   2   0  16         26.95         37.83        19.13 o                         
   4   0  16       3874.48       3602.60       100.14 o                         
   6   0  16      17325.57      20594.59       261.03 o                         
 -15   1  16       1158.13       1187.36        63.09 o                         
 -13   1  16        654.00        654.18        30.55 o                         
 -11   1  16       2953.44       2931.80        74.71 o                         
  -9   1  16       8169.68       8555.80       346.03 o                         
  -7   1  16        529.82        600.27        22.94 o                         
  -5   1  16        257.85        347.46        20.40 o                         
  -3   1  16      14633.85      13880.22       687.14 o                         
  -1   1  16       4221.90       4351.39        68.48 o                         
   1   1  16        742.70        599.31        38.83 o                         
   3   1  16       1697.96       1396.80        47.71 o                         
   5   1  16       3525.89       4927.78       244.82 o                         
   7   1  16        533.14        622.17        65.40 o                         
 -16   2  16          2.81        652.81        73.30 o                         
 -14   2  16          1.52          4.97        29.19 o                         
 -12   2  16         95.54        135.97        22.42 o                         
 -10   2  16        178.46        461.39        88.59 o                         
  -8   2  16         66.66         46.09        15.47 o                         
  -6   2  16       1170.88       1041.36       184.11 o                         
  -4   2  16        593.63        686.44        32.69 o                         
  -2   2  16        666.15        790.78        57.56 o                         
   0   2  16        129.15        167.87        23.57 o                         
  12   0   8       3848.15         -1.71        24.13 o                         
  12   0  10       1540.22         -0.22        27.11 o                         
   6   0  12      10695.92          3.27        20.96 o                         
   6   0  14       2219.26          6.21        23.15 o                         
   6   0  16      17325.57         -7.00        28.92 o                         
   2   2  16         41.51         67.29        17.82 o                         
   4   2  16        528.22        612.52        60.54 o                         
   6   2  16        259.31        246.45        26.75 o                         
 -15   3  16        409.50        503.48       201.35 o                         
 -13   3  16        257.23        292.18        36.04 o                         
 -11   3  16       3288.84       3138.46       210.92 o                         
  -9   3  16      10288.32      10679.00       279.34 o                         
  -7   3  16         62.47         80.64        14.92 o                         
  -5   3  16        120.48        126.69        17.44 o                         
  -3   3  16      13913.32      14355.37       367.88 o                         
  -1   3  16       5884.07       5770.39       377.17 o                         
   1   3  16          9.69          6.07        13.17 o                         
   3   3  16        159.95        211.62        25.10 o                         
   5   3  16       3820.98       4214.51       187.18 o                         
 -14   4  16        117.09         55.33        60.58 o                         
 -12   4  16        532.36        540.71        58.73 o                         
 -10   4  16       2843.63       3172.61       201.30 o                         
  -8   4  16       7847.74       8928.52       623.93 o                         
  -6   4  16       2372.28       2337.05       282.20 o                         
  -4   4  16        278.09        318.96        24.07 o                         
  -2   4  16      10413.60      10063.70       654.00 o                         
   0   4  16       7178.08       8478.73       346.64 o                         
   2   4  16       2777.73       2816.22       104.09 o                         
   4   4  16         58.37         81.78        22.36 o                         
 -13   5  16       2602.75       2784.50       118.74 o                         
 -11   5  16       1025.53        993.99       105.10 o                         
  -9   5  16       4445.35       5014.99       634.36 o                         
  -7   5  16        177.42        323.63        52.33 o                         
  -5   5  16        835.93        977.64        79.59 o                         
  -3   5  16       6626.52       7181.15       299.69 o                         
  -1   5  16          6.57         69.47        21.59 o                         
   1   5  16       1941.89       1905.92       103.48 o                         
   3   5  16       3784.62       3172.51       223.22 o                         
 -10   6  16        778.58        686.07        31.87 o                         
  -8   6  16         33.93         28.48        20.77 o                         
  -6   6  16       3066.17       3548.07       562.55 o                         
  -4   6  16        331.41        397.16        31.02 o                         
  -2   6  16       1059.95       1071.85       104.46 o                         
   0   6  16         21.86         -0.27        22.74 o                         
   2   6  16        437.12        370.27        42.84 o                         
  -7   7  16        349.79        305.48        39.22 o                         
  -5   7  16       1315.63       1274.74        45.24 o                         
  -3   7  16       1868.42       1978.17       230.76 o                         
  -1   7  16       1186.48       1015.19       107.49 o                         
 -15   1  17       2264.37       2444.81       675.36 o                         
 -13   1  17        881.70       1136.93       109.73 o                         
 -11   1  17       1276.92       1347.97        36.58 o                         
  -9   1  17       3869.81       3258.16       581.44 o                         
  -7   1  17          6.08         83.63        18.91 o                         
  -5   1  17       1999.67       2247.04        71.95 o                         
  -3   1  17       4017.54       4115.81       145.01 o                         
  -1   1  17         59.30         62.10        14.92 o                         
   1   1  17        437.71        439.81        24.84 o                         
   3   1  17       6324.46       6662.87       118.10 o                         
   5   1  17       3503.85       4398.58       323.05 o                         
 -14   2  17       3464.64       3501.22       106.49 o                         
 -12   2  17      11776.87      11204.96      1000.78 o                         
 -10   2  17       4547.34       5765.53       214.32 o                         
  -8   2  17       7664.10       9287.63       400.03 o                         
  -6   2  17       1107.80       1258.63       174.13 o                         
  -4   2  17      12020.11      14291.02       613.01 o                         
  -2   2  17        107.78        112.03        17.11 o                         
   0   2  17       3210.78       3982.05       410.14 o                         
   2   2  17       2818.52       3254.00       163.61 o                         
   4   2  17       8580.95       8810.86       750.57 o                         
 -13   3  17         15.24        339.02        90.63 o                         
 -11   3  17        258.46        219.50        21.44 o                         
  -9   3  17       4143.53       4270.51       536.01 o                         
  -7   3  17       2856.21       3488.78       140.66 o                         
  -5   3  17          6.57         19.73        15.63 o                         
  -3   3  17       6475.83       7187.04       803.09 o                         
  -1   3  17         61.35         54.89        14.98 o                         
   1   3  17       1818.83       1885.45       151.61 o                         
   3   3  17       2252.53       2177.49       110.25 o                         
 -12   4  17       3783.80       3733.29       171.88 o                         
 -10   4  17       2481.56       3074.56       153.17 o                         
  -8   4  17       2698.94       3004.30       129.61 o                         
  -6   4  17       3460.75       3505.51       120.55 o                         
  -4   4  17       1228.73       1230.92        61.41 o                         
  -2   4  17       3014.97       3223.29       195.76 o                         
   0   4  17       2392.30       2543.99       182.94 o                         
   2   4  17         16.87         10.77        19.30 o                         
 -11   5  17       6002.49       6118.60       457.68 o                         
  -9   5  17       4654.75       4314.99       529.88 o                         
  -7   5  17          2.81         18.20        23.78 o                         
  -5   5  17       2663.73       2876.68       216.36 o                         
  -3   5  17       7502.93       8109.49       287.17 o                         
  -1   5  17         45.12         74.13        19.02 o                         
   1   5  17        101.28        164.62        27.23 o                         
  -8   6  17       5271.93       5747.54       867.16 o                         
  -6   6  17        238.08        244.36        37.41 o                         
  -4   6  17       3713.01       3970.47       135.78 o                         
  -2   6  17         26.95         10.71        18.48 o                         
 -14   0  18      15101.23      17009.11       403.21 o                         
 -12   0  18       2124.16       3132.47       108.63 o                         
 -10   0  18        446.35        511.55        41.04 o                         
  -8   0  18       2051.38       2202.78        75.34 o                         
  -6   0  18       3004.88       3617.37       153.88 o                         
  -4   0  18        154.93        142.45        24.61 o                         
  -2   0  18        962.91       1089.27        59.84 o                         
   0   0  18        349.18        280.93        43.27 o                         
   2   0  18       2604.65       3359.40       189.29 o                         
   4   0  18         76.51         74.57        34.39 o                         
 -13   1  18       5328.17       5447.13       230.10 o                         
 -11   1  18       2696.02       2874.32       143.36 o                         
  -9   1  18       4188.67       3643.61       258.57 o                         
  -7   1  18        184.44        203.27        20.12 o                         
  -5   1  18       3383.83       3347.64        82.61 o                         
  -3   1  18       2141.64       2193.02        61.40 o                         
  -1   1  18       2845.78       2675.46       104.45 o                         
   1   1  18       2085.99       2300.33        62.42 o                         
   3   1  18        138.82         84.48        26.85 o                         
 -14   2  18         39.75         84.24        39.91 o                         
 -12   2  18        409.24        279.54        60.84 o                         
 -10   2  18        142.85        190.45        22.53 o                         
  -8   2  18        385.68        420.98        41.31 o                         
  -6   2  18       2239.02       2562.03       132.44 o                         
  -4   2  18        385.52        363.69        24.73 o                         
  -2   2  18        111.56        152.00        20.23 o                         
   0   2  18       3158.32       3324.30       391.65 o                         
   2   2  18       1844.30       2190.29        64.84 o                         
 -13   3  18       3946.46       4360.51       271.22 o                         
 -11   3  18        523.41        516.16        39.79 o                         
  -9   3  18        240.66        264.55        24.78 o                         
  -7   3  18       1723.55       1945.61        89.32 o                         
  -5   3  18       5614.55       5918.26       383.16 o                         
  -3   3  18        123.33        164.36        23.07 o                         
  -1   3  18        106.10        142.65        18.48 o                         
   1   3  18       4742.93       4917.81       408.86 o                         
 -12   4  18        558.83        621.65        81.00 o                         
 -10   4  18       1452.93       1530.95       131.70 o                         
  -8   4  18        523.47        535.49        43.46 o                         
  -6   4  18       2739.14       2977.61       135.44 o                         
  -4   4  18        200.02        176.75        23.35 o                         
  -2   4  18       1003.30        921.11        52.99 o                         
   0   4  18        273.87        228.85        22.43 o                         
  -9   5  18       9978.09       9804.23       743.14 o                         
  -7   5  18        300.50        328.36        27.46 o                         
  -5   5  18       1729.48       1750.47       130.31 o                         
  -3   5  18       5318.49       5494.76       181.68 o                         
  -1   5  18       4119.03       2817.59       792.84 o                         
 -11   1  19        400.89        421.84        26.26 o                         
  -9   1  19       4629.50       4544.38       174.60 o                         
  -7   1  19       7262.45       7402.39       415.97 o                         
  -5   1  19         69.48         55.98        19.35 o                         
  -3   1  19       4596.61       5346.46      1335.66 o                         
  -1   1  19       6622.79       6480.52       463.04 o                         
   1   1  19       3954.21       4361.15        85.75 o                         
 -12   2  19        216.52        131.58        24.99 o                         
 -10   2  19         30.93         35.04        21.37 o                         
  -8   2  19       7171.40       9142.97      1064.77 o                         
  -6   2  19       5632.75       6514.04       569.07 o                         
  -4   2  19        205.97        177.63        20.02 o                         
  -2   2  19       1681.71       1958.25       222.13 o                         
   0   2  19      31599.95      35564.26      2332.24 o                         
 -11   3  19        146.16        169.83        34.07 o                         
  -9   3  19       3522.11       4305.59       305.51 o                         
  -7   3  19       1666.97       2092.62        62.73 o                         
  -5   3  19        482.39        632.02        46.74 o                         
  -3   3  19       2163.52       2009.98       105.28 o                         
  -1   3  19       1927.20       2015.10       158.32 o                         
 -10   4  19        310.03        341.93        53.33 o                         
  -8   4  19        217.70        230.40        28.93 o                         
  -6   4  19       1101.88       1068.59       148.03 o                         
  -4   4  19        535.31        487.49        35.25 o                         
  -2   4  19       1238.77       1015.34       189.85 o                         
 -10   0  20       6986.22       8524.00       613.25 o                         
  -8   0  20        739.30        791.10        82.90 o                         
  -6   0  20      13965.20      17014.80      3195.27 o                         
  -4   0  20        782.09        769.06       107.89 o                         
  -2   0  20       3726.38       3891.75       363.48 o                         
 -11   1  20          9.42          8.75        21.65 o                         
  -9   1  20       2327.96       1635.30       166.88 o                         
  -7   1  20        435.35        562.67        39.51 o                         
  -5   1  20         67.02         65.22        18.20 o                         
  -3   1  20        120.59         76.82        18.75 o                         
  -1   1  20        394.56        334.73        62.48 o                         
 -10   2  20       1117.76       1191.46        46.86 o                         
  -8   2  20        936.06       1094.18        94.61 o                         
  -6   2  20        304.53        372.13        46.88 o                         
  -4   2  20        434.72        546.74        65.39 o                         
  -2   2  20        883.34        683.21       133.43 o                         
  -7   3  20          7.45         85.33        24.87 o                         
  -5   3  20         55.47         74.89        22.58 o                         
  -3   3  20       4013.88       3594.69       151.68 o                         
                                                                                
